# Supplementary material for: Machine learning-selected minimal features drive high-accuracy rule-based antibiotic susceptibility predictions for Staphylococcus aureus via metagenomic sequencing
Source: Microbiol Spectr. 2025 Jul 11;13(8):e00556-25. doi: 10.1128/spectrum.00556-25 (PMC12323339; doi:10.1128/spectrum.00556-25)
Supplement: Supplemental tables — Tables S1 to S5. [file spectrum.00556-25-s0002.xlsx]

## Sheet: Table S1
Table S1. The meta information of clinical isolates from public databases.
Drug	BioProject Accession	BioSample Accession	Collection Date	Isolation Country	Geographic Location	Host Name	Isolation Source		gentamicin	tobramycin	cefoxitin	ciprofloxacin	levofloxacin	moxifloxacin	fusidic_acid	vancomycin	clindamycin	erythromycin	methicillin	oxacillin	penicillin	chloramphenicol	trimethoprim_sulphamethoxazole	tetracycline
1280.23	PRJDB8056	SAMD00164374	2015	Japan	Japan:Tokyo	Human, Homo sapiens	blood specimens of a persistent bacteremia patient		NA	NA	NA	R	R	NA	NA	S	R	R	NA	R	NA	NA	NA	NA
1280.23	PRJDB8056	SAMD00164376	2015	Japan	Japan:Tokyo	Human, Homo sapiens	blood specimens of a persistent bacteremia patient		NA	NA	NA	R	R	NA	NA	I	R	R	NA	R	NA	NA	NA	NA
VMRSA-WC052	PRJNA937246	SAMN33393895	2004-04-02	New York	USA:New York	Human, Homo sapiens	Urine		NA	NA	NA	NA	NA	NA	NA	R	NA	NA	NA	NA	NA	NA	NA	NA
VMRSA-WC062	PRJNA937246	SAMN33393896	2004-04-20	New York	USA:New York	Human, Homo sapiens	Nephrostomy		NA	NA	NA	NA	NA	NA	NA	R	NA	NA	NA	NA	NA	NA	NA	NA
VMRSA-WC071	PRJNA937246	SAMN33393897	2004-04-20	New York	USA:New York	Human, Homo sapiens	Urine		NA	NA	NA	NA	NA	NA	NA	R	NA	NA	NA	NA	NA	NA	NA	NA
VMRSA-WC081	PRJNA937246	SAMN33393898	2004-04-20	New York	USA:New York	Human, Homo sapiens	Urine		NA	NA	NA	NA	NA	NA	NA	R	NA	NA	NA	NA	NA	NA	NA	NA
VMRSA-WC082	PRJNA937246	SAMN33393899	2004-04-20	New York	USA:New York	Human, Homo sapiens	Urine		NA	NA	NA	NA	NA	NA	NA	R	NA	NA	NA	NA	NA	NA	NA	NA
VMRSA-WC083	PRJNA937246	SAMN33393900	2004-04-20	New York	USA:New York	Human, Homo sapiens	Urine		NA	NA	NA	NA	NA	NA	NA	R	NA	NA	NA	NA	NA	NA	NA	NA
VMRSA-WC102	PRJNA937246	SAMN33393901	2004-06-24	New York	USA:New York	Human, Homo sapiens	Urine		NA	NA	NA	NA	NA	NA	NA	R	NA	NA	NA	NA	NA	NA	NA	NA
VMRSA-WC121	PRJNA937246	SAMN33393904	2004-08-18	New York	USA:New York	Human, Homo sapiens	Urine		NA	NA	NA	NA	NA	NA	NA	R	NA	NA	NA	NA	NA	NA	NA	NA
VMRSA-WC123	PRJNA937246	SAMN33393905	2004-08-18	New York	USA:New York	Human, Homo sapiens	Urine		NA	NA	NA	NA	NA	NA	NA	R	NA	NA	NA	NA	NA	NA	NA	NA
VRMSSA-WC111	PRJNA937246	SAMN33393902	2004-06-24	New York	USA:New York	Human, Homo sapiens	Urine		NA	NA	NA	NA	NA	NA	NA	R	NA	NA	NA	NA	NA	NA	NA	NA
VRMSSA-WC113	PRJNA937246	SAMN33393903	2004-06-24	New York	USA:New York	Human, Homo sapiens	Urine		NA	NA	NA	NA	NA	NA	NA	R	NA	NA	NA	NA	NA	NA	NA	NA
1280.23	PRJDB8056	SAMD00164378	2015	Japan	Japan:Tokyo	Human, Homo sapiens	blood specimens of a persistent bacteremia patient		NA	NA	NA	R	R	NA	NA	I	R	R	NA	R	NA	NA	NA	NA
1280.73	PRJEB2295	SAMEA800369	2007-03-13	Singapore	Tan Tock Seng Hospital	Human, Homo sapiens			R	NA	NA	R	NA	NA	NA	NA	R	R	NA	NA	NA	NA	R	R
1280.73	PRJEB2295	SAMEA800383	2009-09-13	Singapore	Changi General Hospital	Human, Homo sapiens			R	NA	NA	R	NA	NA	NA	NA	R	R	NA	NA	NA	NA	R	R
1280.73	PRJEB2295	SAMEA800215	2009-07-16	Singapore	Changi General Hospital	Human, Homo sapiens			R	NA	NA	R	NA	NA	NA	NA	R	R	NA	NA	NA	NA	R	R
1280.73	PRJEB2295	SAMEA800381	2008-12-02	Singapore	Changi General Hospital	Human, Homo sapiens			R	NA	NA	R	NA	NA	NA	NA	R	R	NA	NA	NA	NA	R	R
1280.74	PRJEB2295	SAMEA800278	2009-11-28	Singapore	Singapore General Hospital	Human, Homo sapiens			R	NA	NA	R	NA	NA	NA	NA	R	R	NA	NA	NA	NA	R	R
1280.74	PRJEB2295	SAMEA800216	2010-08-14	Singapore	Changi General Hospital	Human, Homo sapiens			R	NA	NA	R	NA	NA	NA	NA	R	R	NA	NA	NA	NA	R	R
1280.74	PRJEB2295	SAMEA800277	2009-11-24	Singapore	Singapore General Hospital	Human, Homo sapiens			R	NA	NA	R	NA	NA	NA	NA	R	R	NA	NA	NA	NA	R	R
1280.74	PRJEB2295	SAMEA800221	2010-07-03	Singapore	Tan Tock Seng Hospital	Human, Homo sapiens			R	NA	NA	R	NA	NA	NA	NA	R	R	NA	NA	NA	NA	R	R
1280.74	PRJEB2295	SAMEA800177	2010-04-21	Singapore	Changi General Hospital	Human, Homo sapiens			R	NA	NA	R	NA	NA	NA	NA	R	R	NA	NA	NA	NA	R	R
1280.74	PRJEB2295	SAMEA800219	2010-06-28	Singapore	Tan Tock Seng Hospital	Human, Homo sapiens			R	NA	NA	R	NA	NA	NA	NA	R	R	NA	NA	NA	NA	R	R
1280.74	PRJEB2295	SAMEA800287	2010-09-09	Singapore	Singapore General Hospital	Human, Homo sapiens			R	NA	NA	R	NA	NA	NA	NA	R	R	NA	NA	NA	NA	R	R
1280.74	PRJEB2295	SAMEA800289	2010-09-06	Singapore	Singapore General Hospital	Human, Homo sapiens			R	NA	NA	R	NA	NA	NA	NA	R	R	NA	NA	NA	NA	R	R
1280.74	PRJEB2295	SAMEA800288	2010-09-09	Singapore	Singapore General Hospital	Human, Homo sapiens			R	NA	NA	R	NA	NA	NA	NA	R	R	NA	NA	NA	NA	R	R
1280.74	PRJEB2295	SAMEA800282	2010-09-14	Singapore	Singapore General Hospital	Human, Homo sapiens			R	NA	NA	R	NA	NA	NA	NA	R	R	NA	NA	NA	NA	R	R
1280.74	PRJEB2295	SAMEA1021994	1982-01-01	Singapore	Singapore General Hospital	Human, Homo sapiens			R	NA	NA	S	NA	NA	NA	NA	R	R	NA	NA	NA	NA	S	S
1280.74	PRJEB2295	SAMEA1022003	1982-01-01	Singapore	Singapore General Hospital	Human, Homo sapiens			R	NA	NA	S	NA	NA	NA	NA	R	R	NA	NA	NA	NA	S	S
1280.74	PRJEB2295	SAMEA1021972	1982-01-01	Singapore	Singapore General Hospital	Human, Homo sapiens			R	NA	NA	S	NA	NA	NA	NA	R	R	NA	NA	NA	NA	S	R
1280.74	PRJEB2295	SAMEA1022020	1982-01-01	Singapore	Singapore General Hospital	Human, Homo sapiens			R	NA	NA	S	NA	NA	NA	NA	R	R	NA	NA	NA	NA	S	R
1280.74	PRJEB2295	SAMEA1021787	1982-01-01	Singapore	Singapore General Hospital	Human, Homo sapiens			R	NA	NA	S	NA	NA	NA	NA	R	R	NA	NA	NA	NA	S	R
1280.88	PRJEB2295	SAMEA800196	2007-03-10	Singapore	Tan Tock Seng Hospital	Human, Homo sapiens			R	NA	NA	R	NA	NA	NA	NA	R	R	NA	NA	NA	NA	R	R
1280.88	PRJEB2295	SAMEA800232	2008-02-14	Singapore	Tan Tock Seng Hospital	Human, Homo sapiens			R	NA	NA	R	NA	NA	NA	NA	R	R	NA	NA	NA	NA	R	R
1280.88	PRJEB2295	SAMEA800316	2008-02-15	Singapore	Tan Tock Seng Hospital	Human, Homo sapiens			R	NA	NA	R	NA	NA	NA	NA	R	R	NA	NA	NA	NA	R	R
1280.88	PRJEB2295	SAMEA800257	2008-04-22	Singapore	Singapore General Hospital	Human, Homo sapiens			R	NA	NA	R	NA	NA	NA	NA	R	R	NA	NA	NA	NA	R	R
1280.88	PRJEB2295	SAMEA800185	2008-05-30	Singapore	Changi General Hospital	Human, Homo sapiens			R	NA	NA	R	NA	NA	NA	NA	R	R	NA	NA	NA	NA	R	R
1280.92	PRJEB2295	SAMEA800238	2010-08-09	Singapore	Singapore General Hospital	Human, Homo sapiens			S	NA	NA	R	NA	NA	NA	NA	S	S	NA	NA	NA	NA	R	R
1280.92	PRJEB2295	SAMEA800331	2000-08-22	Singapore	Singapore General Hospital	Human, Homo sapiens			R	NA	NA	R	NA	NA	NA	NA	R	R	NA	NA	NA	NA	R	R
1280.92	PRJEB2295	SAMEA800312	2007-04-01	Singapore	Singapore General Hospital	Human, Homo sapiens			S	NA	NA	R	NA	NA	NA	NA	S	S	NA	NA	NA	NA	S	S
1280.92	PRJEB2295	SAMEA800237	2010-01-09	Singapore	Singapore General Hospital	Human, Homo sapiens			S	NA	NA	R	NA	NA	NA	NA	R	R	NA	NA	NA	NA	S	S
1280.92	PRJEB2295	SAMEA800206	2006-01-11	Singapore	Singapore General Hospital	Human, Homo sapiens			R	NA	NA	R	NA	NA	NA	NA	R	R	NA	NA	NA	NA	R	R
1280.92	PRJEB2295	SAMEA800374	2010-01-09	Singapore	Singapore General Hospital	Human, Homo sapiens			S	NA	NA	R	NA	NA	NA	NA	R	R	NA	NA	NA	NA	S	S
1280.92	PRJEB2295	SAMEA800387	2006-11-01	Singapore	Singapore General Hospital	Human, Homo sapiens			S	NA	NA	R	NA	NA	NA	NA	R	R	NA	NA	NA	NA	S	S
1280.92	PRJEB2295	SAMEA800235	2010-03-09	Singapore	Singapore General Hospital	Human, Homo sapiens			S	NA	NA	R	NA	NA	NA	NA	R	R	NA	NA	NA	NA	S	S
1280.92	PRJEB2295	SAMEA800245	2010-06-09	Singapore	Singapore General Hospital	Human, Homo sapiens			S	NA	NA	R	NA	NA	NA	NA	R	R	NA	NA	NA	NA	S	S
1280.92	PRJEB2295	SAMEA800285	2000-09-03	Singapore	Singapore General Hospital	Human, Homo sapiens			R	NA	NA	R	NA	NA	NA	NA	R	R	NA	NA	NA	NA	R	R
1280.92	PRJEB2295	SAMEA800388	2006-12-01	Singapore	Singapore General Hospital	Human, Homo sapiens			S	NA	NA	R	NA	NA	NA	NA	S	S	NA	NA	NA	NA	S	S
1280.92	PRJEB2295	SAMEA800281	2010-09-03	Singapore	Singapore General Hospital	Human, Homo sapiens			R	NA	NA	R	NA	NA	NA	NA	R	R	NA	NA	NA	NA	R	R
1280.92	PRJEB2295	SAMEA800336	2000-08-19	Singapore	Singapore General Hospital	Human, Homo sapiens			R	NA	NA	R	NA	NA	NA	NA	R	R	NA	NA	NA	NA	R	R
1280.92	PRJEB2295	SAMEA800362	2009-02-17	Singapore	Singapore General Hospital	Human, Homo sapiens			S	NA	NA	R	NA	NA	NA	NA	R	R	NA	NA	NA	NA	S	S
1280.92	PRJEB2295	SAMEA800199	2006-02-01	Singapore	Singapore General Hospital	Human, Homo sapiens			R	NA	NA	R	NA	NA	NA	NA	R	R	NA	NA	NA	NA	R	R
1280.92	PRJEB2295	SAMEA800361	2009-02-17	Singapore	Singapore General Hospital	Human, Homo sapiens			S	NA	NA	R	NA	NA	NA	NA	R	R	NA	NA	NA	NA	S	S
1280.92	PRJEB2295	SAMEA800205	2000-11-20	Singapore	Singapore General Hospital	Human, Homo sapiens			R	NA	NA	R	NA	NA	NA	NA	R	R	NA	NA	NA	NA	R	R
1280.92	PRJEB2295	SAMEA800364	2009-02-17	Singapore	Singapore General Hospital	Human, Homo sapiens			S	NA	NA	R	NA	NA	NA	NA	R	R	NA	NA	NA	NA	S	S
1280.92	PRJEB2295	SAMEA800207	2000-11-27	Singapore	Singapore General Hospital	Human, Homo sapiens			R	NA	NA	R	NA	NA	NA	NA	R	R	NA	NA	NA	NA	R	R
1280.92	PRJEB2295	SAMEA800335	2000-12-03	Singapore	Singapore General Hospital	Human, Homo sapiens			R	NA	NA	R	NA	NA	NA	NA	R	R	NA	NA	NA	NA	R	R
1280.92	PRJEB2295	SAMEA800363	2009-02-24	Singapore	Singapore General Hospital	Human, Homo sapiens			S	NA	NA	R	NA	NA	NA	NA	R	R	NA	NA	NA	NA	S	S
1280.92	PRJEB2295	SAMEA800332	2001-02-05	Singapore	Singapore General Hospital	Human, Homo sapiens			R	NA	NA	R	NA	NA	NA	NA	R	R	NA	NA	NA	NA	R	R
1280.92	PRJEB2295	SAMEA800349	2004-06-02	Singapore	Singapore General Hospital	Human, Homo sapiens			S	NA	NA	R	NA	NA	NA	NA	R	R	NA	NA	NA	NA	S	S
1280.92	PRJEB2295	SAMEA800329	2001-02-06	Singapore	Singapore General Hospital	Human, Homo sapiens			R	NA	NA	R	NA	NA	NA	NA	R	R	NA	NA	NA	NA	R	R
1280.92	PRJEB2295	SAMEA800358	2001-03-18	Singapore	Singapore General Hospital	Human, Homo sapiens			R	NA	NA	R	NA	NA	NA	NA	R	R	NA	NA	NA	NA	R	R
1280.92	PRJEB2295	SAMEA800355	2001-03-21	Singapore	Singapore General Hospital	Human, Homo sapiens			R	NA	NA	R	NA	NA	NA	NA	R	R	NA	NA	NA	NA	R	R
1280.92	PRJEB2295	SAMEA800306	2005-02-16	Singapore	Singapore General Hospital	Human, Homo sapiens			S	NA	NA	R	NA	NA	NA	NA	R	R	NA	NA	NA	NA	S	S
1280.92	PRJEB2295	SAMEA800315	2005-04-15	Singapore	Singapore General Hospital	Human, Homo sapiens			S	NA	NA	R	NA	NA	NA	NA	R	R	NA	NA	NA	NA	S	S
1280.92	PRJEB2295	SAMEA800356	2001-03-23	Singapore	Singapore General Hospital	Human, Homo sapiens			R	NA	NA	R	NA	NA	NA	NA	R	R	NA	NA	NA	NA	R	R
1280.92	PRJEB2295	SAMEA800197	2008-09-04	Singapore	Singapore General Hospital	Human, Homo sapiens			S	NA	NA	R	NA	NA	NA	NA	S	S	NA	NA	NA	NA	S	S
1280.92	PRJEB2295	SAMEA800260	2001-05-01	Singapore	Singapore General Hospital	Human, Homo sapiens			R	NA	NA	R	NA	NA	NA	NA	R	R	NA	NA	NA	NA	R	R
1280.92	PRJEB2295	SAMEA800188	2004-02-16	Singapore	Singapore General Hospital	Human, Homo sapiens			S	NA	NA	R	NA	NA	NA	NA	R	R	NA	NA	NA	NA	S	S
1280.92	PRJEB2295	SAMEA800311	2007-09-03	Singapore	Singapore General Hospital	Human, Homo sapiens			S	NA	NA	R	NA	NA	NA	NA	R	R	NA	NA	NA	NA	S	S
1280.92	PRJEB2295	SAMEA800259	2001-05-17	Singapore	Singapore General Hospital	Human, Homo sapiens			R	NA	NA	R	NA	NA	NA	NA	R	R	NA	NA	NA	NA	R	R
1280.92	PRJEB2295	SAMEA800258	2005-04-24	Singapore	Singapore General Hospital	Human, Homo sapiens			R	NA	NA	R	NA	NA	NA	NA	R	R	NA	NA	NA	NA	R	R
1280.92	PRJEB2295	SAMEA800273	2001-05-22	Singapore	Singapore General Hospital	Human, Homo sapiens			R	NA	NA	R	NA	NA	NA	NA	R	R	NA	NA	NA	NA	R	R
1280.92	PRJEB2295	SAMEA800252	2001-05-30	Singapore	Singapore General Hospital	Human, Homo sapiens			R	NA	NA	R	NA	NA	NA	NA	R	R	NA	NA	NA	NA	R	R
1280.92	PRJEB2295	SAMEA800279	2001-05-28	Singapore	Singapore General Hospital	Human, Homo sapiens			R	NA	NA	R	NA	NA	NA	NA	R	R	NA	NA	NA	NA	R	R
1280.92	PRJEB2295	SAMEA800189	2008-10-04	Singapore	Singapore General Hospital	Human, Homo sapiens			S	NA	NA	R	NA	NA	NA	NA	R	R	NA	NA	NA	NA	S	S
1280.92	PRJEB2295	SAMEA800366	2008-10-04	Singapore	Singapore General Hospital	Human, Homo sapiens			S	NA	NA	R	NA	NA	NA	NA	R	R	NA	NA	NA	NA	S	S
1280.92	PRJEB2295	SAMEA800373	2004-02-29	Singapore	Singapore General Hospital	Human, Homo sapiens			S	NA	NA	R	NA	NA	NA	NA	R	R	NA	NA	NA	NA	S	S
1280.92	PRJEB2295	SAMEA800190	2008-10-04	Singapore	Singapore General Hospital	Human, Homo sapiens			S	NA	NA	R	NA	NA	NA	NA	R	R	NA	NA	NA	NA	S	S
1280.92	PRJEB2295	SAMEA800242	2004-04-03	Singapore	Singapore General Hospital	Human, Homo sapiens			S	NA	NA	R	NA	NA	NA	NA	R	R	NA	NA	NA	NA	S	S
1280.92	PRJEB2295	SAMEA800241	2005-03-05	Singapore	Singapore General Hospital	Human, Homo sapiens			S	NA	NA	R	NA	NA	NA	NA	R	R	NA	NA	NA	NA	S	S
1280.92	PRJEB2295	SAMEA800292	2005-05-06	Singapore	Singapore General Hospital	Human, Homo sapiens			R	NA	NA	R	NA	NA	NA	NA	R	R	NA	NA	NA	NA	R	R
1280.92	PRJEB2295	SAMEA800283	2005-05-06	Singapore	Singapore General Hospital	Human, Homo sapiens			R	NA	NA	R	NA	NA	NA	NA	R	R	NA	NA	NA	NA	R	R
1280.92	PRJEB2295	SAMEA800284	2005-07-05	Singapore	Singapore General Hospital	Human, Homo sapiens			S	NA	NA	R	NA	NA	NA	NA	S	S	NA	NA	NA	NA	S	S
1280.92	PRJEB2295	SAMEA800365	2009-04-26	Singapore	Singapore General Hospital	Human, Homo sapiens			S	NA	NA	R	NA	NA	NA	NA	S	S	NA	NA	NA	NA	S	S
1280.92	PRJEB2295	SAMEA800244	2004-08-04	Singapore	Singapore General Hospital	Human, Homo sapiens			S	NA	NA	R	NA	NA	NA	NA	R	R	NA	NA	NA	NA	S	S
1280.92	PRJEB2295	SAMEA800268	2005-05-08	Singapore	Singapore General Hospital	Human, Homo sapiens			R	NA	NA	R	NA	NA	NA	NA	R	R	NA	NA	NA	NA	R	R
1280.92	PRJEB2295	SAMEA800253	2008-04-12	Singapore	Singapore General Hospital	Human, Homo sapiens			R	NA	NA	R	NA	NA	NA	NA	R	R	NA	NA	NA	NA	R	R
1280.92	PRJEB2295	SAMEA800286	2002-11-03	Singapore	Singapore General Hospital	Human, Homo sapiens			R	NA	NA	R	NA	NA	NA	NA	R	R	NA	NA	NA	NA	R	R
1280.92	PRJEB2295	SAMEA800267	2002-11-03	Singapore	Singapore General Hospital	Human, Homo sapiens			R	NA	NA	R	NA	NA	NA	NA	R	R	NA	NA	NA	NA	R	R
1280.92	PRJEB2295	SAMEA800266	2002-11-09	Singapore	Singapore General Hospital	Human, Homo sapiens			R	NA	NA	R	NA	NA	NA	NA	R	R	NA	NA	NA	NA	R	R
1280.92	PRJEB2295	SAMEA800265	2002-11-21	Singapore	Singapore General Hospital	Human, Homo sapiens			R	NA	NA	R	NA	NA	NA	NA	R	R	NA	NA	NA	NA	R	R
1280.92	PRJEB2295	SAMEA800272	2002-12-11	Singapore	Singapore General Hospital	Human, Homo sapiens			R	NA	NA	R	NA	NA	NA	NA	R	R	NA	NA	NA	NA	R	R
1280.92	PRJEB2295	SAMEA800271	2002-12-09	Singapore	Singapore General Hospital	Human, Homo sapiens			R	NA	NA	R	NA	NA	NA	NA	R	R	NA	NA	NA	NA	R	R
1280.92	PRJEB2295	SAMEA800298	2005-09-05	Singapore	Singapore General Hospital	Human, Homo sapiens			S	NA	NA	R	NA	NA	NA	NA	R	R	NA	NA	NA	NA	S	S
1280.92	PRJEB2295	SAMEA800270	2003-01-18	Singapore	Singapore General Hospital	Human, Homo sapiens			R	NA	NA	R	NA	NA	NA	NA	R	R	NA	NA	NA	NA	R	R
1280.92	PRJEB2295	SAMEA800269	2003-01-20	Singapore	Singapore General Hospital	Human, Homo sapiens			R	NA	NA	R	NA	NA	NA	NA	R	R	NA	NA	NA	NA	R	R
1280.92	PRJEB2295	SAMEA800264	2005-05-09	Singapore	Singapore General Hospital	Human, Homo sapiens			R	NA	NA	R	NA	NA	NA	NA	R	R	NA	NA	NA	NA	R	R
1280.92	PRJEB2295	SAMEA800300	2003-06-11	Singapore	Singapore General Hospital	Human, Homo sapiens			S	NA	NA	R	NA	NA	NA	NA	R	R	NA	NA	NA	NA	S	S
1280.92	PRJEB2295	SAMEA800301	2003-11-17	Singapore	Singapore General Hospital	Human, Homo sapiens			S	NA	NA	R	NA	NA	NA	NA	R	R	NA	NA	NA	NA	S	S
1280.93	PRJEB2295	SAMEA800263	2003-11-14	Singapore	Singapore General Hospital	Human, Homo sapiens			R	NA	NA	R	NA	NA	NA	NA	R	R	NA	NA	NA	NA	R	R
1280.93	PRJEB2295	SAMEA800236	2003-11-20	Singapore	Singapore General Hospital	Human, Homo sapiens			S	NA	NA	R	NA	NA	NA	NA	R	R	NA	NA	NA	NA	S	S
1280.93	PRJEB2295	SAMEA800302	2003-02-11	Singapore	Singapore General Hospital	Human, Homo sapiens			S	NA	NA	R	NA	NA	NA	NA	R	R	NA	NA	NA	NA	S	S
1280.93	PRJEB2295	SAMEA800303	2003-12-16	Singapore	Singapore General Hospital	Human, Homo sapiens			S	NA	NA	R	NA	NA	NA	NA	R	R	NA	NA	NA	NA	S	S
1280.93	PRJEB2295	SAMEA800250	2003-12-15	Singapore	Singapore General Hospital	Human, Homo sapiens			R	NA	NA	R	NA	NA	NA	NA	R	R	NA	NA	NA	NA	R	R
1280.93	PRJEB2295	SAMEA800201	2006-02-23	Singapore	Singapore General Hospital	Human, Homo sapiens			R	NA	NA	R	NA	NA	NA	NA	R	R	NA	NA	NA	NA	R	R
1280.93	PRJEB2295	SAMEA800203	2003-12-08	Singapore	Singapore General Hospital	Human, Homo sapiens			R	NA	NA	R	NA	NA	NA	NA	R	R	NA	NA	NA	NA	R	R
1280.93	PRJEB2295	SAMEA800327	2007-04-02	Singapore	Singapore General Hospital	Human, Homo sapiens			R	NA	NA	R	NA	NA	NA	NA	R	R	NA	NA	NA	NA	R	R
1280.93	PRJEB2295	SAMEA800204	2003-12-29	Singapore	Singapore General Hospital	Human, Homo sapiens			R	NA	NA	R	NA	NA	NA	NA	R	R	NA	NA	NA	NA	R	R
1280.93	PRJEB2295	SAMEA800325	2007-04-02	Singapore	Singapore General Hospital	Human, Homo sapiens			R	NA	NA	R	NA	NA	NA	NA	R	R	NA	NA	NA	NA	R	R
1280.93	PRJEB2295	SAMEA800200	2006-03-15	Singapore	Singapore General Hospital	Human, Homo sapiens			R	NA	NA	R	NA	NA	NA	NA	R	R	NA	NA	NA	NA	R	R
1280.93	PRJEB2295	SAMEA800360	2007-04-04	Singapore	Singapore General Hospital	Human, Homo sapiens			R	NA	NA	R	NA	NA	NA	NA	R	R	NA	NA	NA	NA	R	R
1280.93	PRJEB2295	SAMEA800198	2008-04-23	Singapore	Singapore General Hospital	Human, Homo sapiens			S	NA	NA	R	NA	NA	NA	NA	R	R	NA	NA	NA	NA	S	S
1280.93	PRJEB2295	SAMEA800291	2008-12-04	Singapore	Singapore General Hospital	Human, Homo sapiens			S	NA	NA	R	NA	NA	NA	NA	S	S	NA	NA	NA	NA	S	S
1280.93	PRJEB2295	SAMEA800309	2004-01-07	Singapore	Singapore General Hospital	Human, Homo sapiens			S	NA	NA	R	NA	NA	NA	NA	R	R	NA	NA	NA	NA	S	S
1280.93	PRJEB2295	SAMEA800276	2009-11-21	Singapore	Singapore General Hospital	Human, Homo sapiens			R	NA	NA	R	NA	NA	NA	NA	R	R	NA	NA	NA	NA	R	R
1280.93	PRJEB2295	SAMEA800308	2004-05-07	Singapore	Singapore General Hospital	Human, Homo sapiens			S	NA	NA	R	NA	NA	NA	NA	R	R	NA	NA	NA	NA	S	S
1280.93	PRJEB2295	SAMEA800359	2007-03-05	Singapore	Singapore General Hospital	Human, Homo sapiens			S	NA	NA	R	NA	NA	NA	NA	S	S	NA	NA	NA	NA	S	S
1280.93	PRJEB2295	SAMEA800334	2005-05-27	Singapore	Singapore General Hospital	Human, Homo sapiens			R	NA	NA	R	NA	NA	NA	NA	R	R	NA	NA	NA	NA	R	R
1280.93	PRJEB2295	SAMEA800208	2004-08-03	Singapore	Singapore General Hospital	Human, Homo sapiens			R	NA	NA	R	NA	NA	NA	NA	R	R	NA	NA	NA	NA	R	R
1280.93	PRJEB2295	SAMEA800333	2004-07-30	Singapore	Singapore General Hospital	Human, Homo sapiens			R	NA	NA	R	NA	NA	NA	NA	R	R	NA	NA	NA	NA	R	R
1280.93	PRJEB2295	SAMEA800256	2008-07-16	Singapore	Singapore General Hospital	Human, Homo sapiens			R	NA	NA	R	NA	NA	NA	NA	R	R	NA	NA	NA	NA	R	R
1280.93	PRJEB2295	SAMEA800307	2005-03-06	Singapore	Singapore General Hospital	Human, Homo sapiens			S	NA	NA	R	NA	NA	NA	NA	R	R	NA	NA	NA	NA	R	R
1280.93	PRJEB2295	SAMEA800254	2008-09-30	Singapore	Singapore General Hospital	Human, Homo sapiens			S	NA	NA	R	NA	NA	NA	NA	R	R	NA	NA	NA	NA	S	S
1280.93	PRJEB2295	SAMEA800255	2008-10-06	Singapore	Singapore General Hospital	Human, Homo sapiens			R	NA	NA	R	NA	NA	NA	NA	R	R	NA	NA	NA	NA	R	R
1280.93	PRJEB2295	SAMEA800313	2004-06-17	Singapore	Changi General Hospital	Human, Homo sapiens			S	NA	NA	R	NA	NA	NA	NA	R	R	NA	NA	NA	NA	S	S
1280.93	PRJEB2295	SAMEA800192	2005-06-17	Singapore	Singapore General Hospital	Human, Homo sapiens			S	NA	NA	R	NA	NA	NA	NA	R	R	NA	NA	NA	NA	S	S
1280.93	PRJEB2295	SAMEA800353	2004-01-01	Singapore	Singapore General Hospital	Human, Homo sapiens			R	NA	NA	R	NA	NA	NA	NA	R	R	NA	NA	NA	NA	R	R
1280.93	PRJEB2295	SAMEA800354	2004-01-02	Singapore	Singapore General Hospital	Human, Homo sapiens			R	NA	NA	R	NA	NA	NA	NA	R	R	NA	NA	NA	NA	R	R
1280.93	PRJEB2295	SAMEA800351	2004-03-01	Singapore	Singapore General Hospital	Human, Homo sapiens			R	NA	NA	R	NA	NA	NA	NA	R	R	NA	NA	NA	NA	R	R
1280.93	PRJEB2295	SAMEA800352	2004-04-01	Singapore	Singapore General Hospital	Human, Homo sapiens			R	NA	NA	R	NA	NA	NA	NA	R	R	NA	NA	NA	NA	R	R
1280.93	PRJEB2295	SAMEA800261	2004-05-01	Singapore	Singapore General Hospital	Human, Homo sapiens			R	NA	NA	R	NA	NA	NA	NA	R	R	NA	NA	NA	NA	R	R
1280.93	PRJEB2295	SAMEA800314	2004-01-01	Singapore	Singapore General Hospital	Human, Homo sapiens			S	NA	NA	R	NA	NA	NA	NA	R	R	NA	NA	NA	NA	R	R
1280.93	PRJEB2295	SAMEA800187	2004-01-01	Singapore	Singapore General Hospital	Human, Homo sapiens			S	NA	NA	R	NA	NA	NA	NA	R	R	NA	NA	NA	NA	S	S
1280.93	PRJEB2295	SAMEA800357	2007-10-15	Singapore	Singapore General Hospital	Human, Homo sapiens			R	NA	NA	R	NA	NA	NA	NA	R	R	NA	NA	NA	NA	R	R
1280.93	PRJEB2295	SAMEA800243	2007-10-17	Singapore	Singapore General Hospital	Human, Homo sapiens			S	NA	NA	R	NA	NA	NA	NA	R	R	NA	NA	NA	NA	S	S
1280.93	PRJEB2295	SAMEA800193	2007-10-16	Singapore	Singapore General Hospital	Human, Homo sapiens			S	NA	NA	R	NA	NA	NA	NA	R	R	NA	NA	NA	NA	S	S
1280.93	PRJEB2295	SAMEA800368	2005-07-27	Singapore	Changi General Hospital	Human, Homo sapiens			S	NA	NA	R	NA	NA	NA	NA	R	R	NA	NA	NA	NA	S	S
1280.93	PRJEB2295	SAMEA800389	2006-04-22	Singapore	Singapore General Hospital	Human, Homo sapiens			S	NA	NA	R	NA	NA	NA	NA	R	R	NA	NA	NA	NA	S	S
1280.93	PRJEB2295	SAMEA800280	2005-08-31	Singapore	Singapore General Hospital	Human, Homo sapiens			R	NA	NA	R	NA	NA	NA	NA	R	R	NA	NA	NA	NA	R	R
1280.93	PRJEB2295	SAMEA800202	2006-04-27	Singapore	Singapore General Hospital	Human, Homo sapiens			R	NA	NA	R	NA	NA	NA	NA	R	R	NA	NA	NA	NA	R	R
1280.93	PRJEB2295	SAMEA800367	2005-10-09	Singapore	Singapore General Hospital	Human, Homo sapiens			S	NA	NA	R	NA	NA	NA	NA	R	R	NA	NA	NA	NA	S	S
1280.93	PRJEB2295	SAMEA800274	2005-09-14	Singapore	Singapore General Hospital	Human, Homo sapiens			R	NA	NA	R	NA	NA	NA	NA	R	R	NA	NA	NA	NA	R	R
1280.93	PRJEB2295	SAMEA800191	2007-10-22	Singapore	Singapore General Hospital	Human, Homo sapiens			S	NA	NA	R	NA	NA	NA	NA	R	R	NA	NA	NA	NA	S	S
1280.93	PRJEB2295	SAMEA800275	2005-09-17	Singapore	Singapore General Hospital	Human, Homo sapiens			R	NA	NA	R	NA	NA	NA	NA	R	R	NA	NA	NA	NA	R	R
1280.93	PRJEB2295	SAMEA800348	2006-06-10	Singapore	Singapore General Hospital	Human, Homo sapiens			S	NA	NA	R	NA	NA	NA	NA	S	S	NA	NA	NA	NA	S	S
1280.93	PRJEB2295	SAMEA800310	2006-10-10	Singapore	Singapore General Hospital	Human, Homo sapiens			S	NA	NA	R	NA	NA	NA	NA	S	S	NA	NA	NA	NA	S	S
1280.93	PRJEB2295	SAMEA800240	2004-03-11	Singapore	Changi General Hospital	Human, Homo sapiens			R	NA	NA	R	NA	NA	NA	NA	S	S	NA	NA	NA	NA	S	S
1280.93	PRJEB2295	SAMEA800239	2004-11-13	Singapore	Changi General Hospital	Human, Homo sapiens			S	NA	NA	R	NA	NA	NA	NA	R	R	NA	NA	NA	NA	S	S
1280.93	PRJEB2295	SAMEA800304	2005-03-05	Singapore	Changi General Hospital	Human, Homo sapiens			S	NA	NA	R	NA	NA	NA	NA	R	R	NA	NA	NA	NA	S	S
1280.93	PRJEB2295	SAMEA800305	2006-03-20	Singapore	Changi General Hospital	Human, Homo sapiens			S	NA	NA	R	NA	NA	NA	NA	S	S	NA	NA	NA	NA	S	S
1280.93	PRJEB2295	SAMEA800296	2007-01-30	Singapore	Changi General Hospital	Human, Homo sapiens			S	NA	NA	R	NA	NA	NA	NA	R	R	NA	NA	NA	NA	S	S
1280.93	PRJEB2295	SAMEA800297	2008-01-17	Singapore	Changi General Hospital	Human, Homo sapiens			R	NA	NA	R	NA	NA	NA	NA	R	R	NA	NA	NA	NA	R	R
1280.93	PRJEB2295	SAMEA800178	2009-11-02	Singapore	Changi General Hospital	Human, Homo sapiens			S	NA	NA	R	NA	NA	NA	NA	R	R	NA	NA	NA	NA	R	S
1280.93	PRJEB2295	SAMEA800180	2005-05-19	Singapore	Changi General Hospital	Human, Homo sapiens			S	NA	NA	R	NA	NA	NA	NA	R	R	NA	NA	NA	NA	S	S
1280.93	PRJEB2295	SAMEA800179	2006-03-18	Singapore	Changi General Hospital	Human, Homo sapiens			S	NA	NA	R	NA	NA	NA	NA	R	R	NA	NA	NA	NA	S	S
1280.93	PRJEB2295	SAMEA800182	2007-04-19	Singapore	Changi General Hospital	Human, Homo sapiens			S	NA	NA	R	NA	NA	NA	NA	R	R	NA	NA	NA	NA	S	S
1280.93	PRJEB2295	SAMEA800181	2008-03-18	Singapore	Changi General Hospital	Human, Homo sapiens			R	NA	NA	R	NA	NA	NA	NA	R	R	NA	NA	NA	NA	R	R
1280.93	PRJEB2295	SAMEA800184	2009-05-26	Singapore	Changi General Hospital	Human, Homo sapiens			S	NA	NA	R	NA	NA	NA	NA	R	R	NA	NA	NA	NA	R	S
1280.93	PRJEB2295	SAMEA800209	2005-10-31	Singapore	Changi General Hospital	Human, Homo sapiens			S	NA	NA	R	NA	NA	NA	NA	R	R	NA	NA	NA	NA	S	S
1280.93	PRJEB2295	SAMEA800183	2006-11-05	Singapore	Changi General Hospital	Human, Homo sapiens			S	NA	NA	R	NA	NA	NA	NA	R	R	NA	NA	NA	NA	S	S
1280.93	PRJEB2295	SAMEA800186	2008-05-27	Singapore	Changi General Hospital	Human, Homo sapiens			S	NA	NA	R	NA	NA	NA	NA	R	R	NA	NA	NA	NA	S	R
1280.93	PRJEB2295	SAMEA800213	2010-06-20	Singapore	Changi General Hospital	Human, Homo sapiens			R	NA	NA	R	NA	NA	NA	NA	R	R	NA	NA	NA	NA	R	R
1280.93	PRJEB2295	SAMEA800214	2005-06-05	Singapore	Changi General Hospital	Human, Homo sapiens			S	NA	NA	R	NA	NA	NA	NA	R	R	NA	NA	NA	NA	S	S
1280.93	PRJEB2295	SAMEA800217	2006-05-29	Singapore	Changi General Hospital	Human, Homo sapiens			S	NA	NA	R	NA	NA	NA	NA	R	R	NA	NA	NA	NA	S	S
1280.93	PRJEB2295	SAMEA800218	2007-07-08	Singapore	Changi General Hospital	Human, Homo sapiens			S	NA	NA	R	NA	NA	NA	NA	R	R	NA	NA	NA	NA	S	R
1280.93	PRJEB2295	SAMEA800210	2008-07-20	Singapore	Changi General Hospital	Human, Homo sapiens			R	NA	NA	R	NA	NA	NA	NA	R	R	NA	NA	NA	NA	R	R
1280.93	PRJEB2295	SAMEA800379	2005-12-27	Singapore	Changi General Hospital	Human, Homo sapiens			R	NA	NA	R	NA	NA	NA	NA	R	R	NA	NA	NA	NA	R	R
1280.93	PRJEB2295	SAMEA800378	2006-09-21	Singapore	Changi General Hospital	Human, Homo sapiens			S	NA	NA	R	NA	NA	NA	NA	R	R	NA	NA	NA	NA	S	R
1280.93	PRJEB2295	SAMEA800377	2007-12-23	Singapore	Changi General Hospital	Human, Homo sapiens			S	NA	NA	R	NA	NA	NA	NA	R	R	NA	NA	NA	NA	R	S
1280.93	PRJEB2295	SAMEA800384	2008-09-26	Singapore	Changi General Hospital	Human, Homo sapiens			R	NA	NA	R	NA	NA	NA	NA	R	R	NA	NA	NA	NA	S	R
1280.93	PRJEB2295	SAMEA800380	2010-08-16	Singapore	Changi General Hospital	Human, Homo sapiens			R	NA	NA	R	NA	NA	NA	NA	R	R	NA	NA	NA	NA	R	R
1280.93	PRJEB2295	SAMEA800382	2006-10-22	Singapore	Changi General Hospital	Human, Homo sapiens			R	NA	NA	R	NA	NA	NA	NA	R	R	NA	NA	NA	NA	R	R
1280.93	PRJEB2295	SAMEA800386	2009-09-13	Singapore	Changi General Hospital	Human, Homo sapiens			S	NA	NA	R	NA	NA	NA	NA	R	R	NA	NA	NA	NA	S	S
1280.93	PRJEB2295	SAMEA800385	2010-08-17	Singapore	Changi General Hospital	Human, Homo sapiens			S	NA	NA	R	NA	NA	NA	NA	R	R	NA	NA	NA	NA	S	S
1280.93	PRJEB2295	SAMEA800251	2001-02-17	Singapore	Tan Tock Seng Hospital	Human, Homo sapiens			R	NA	NA	R	NA	NA	NA	NA	R	R	NA	NA	NA	NA	R	R
1280.93	PRJEB2295	SAMEA800248	2002-01-02	Singapore	Tan Tock Seng Hospital	Human, Homo sapiens			R	NA	NA	R	NA	NA	NA	NA	R	R	NA	NA	NA	NA	R	R
1280.93	PRJEB2295	SAMEA800224	2003-02-06	Singapore	Tan Tock Seng Hospital	Human, Homo sapiens			R	NA	NA	R	NA	NA	NA	NA	R	R	NA	NA	NA	NA	R	R
1280.93	PRJEB2295	SAMEA800249	2004-02-04	Singapore	Tan Tock Seng Hospital	Human, Homo sapiens			R	NA	NA	R	NA	NA	NA	NA	R	R	NA	NA	NA	NA	R	R
1280.93	PRJEB2295	SAMEA800246	2005-03-02	Singapore	Tan Tock Seng Hospital	Human, Homo sapiens			R	NA	NA	R	NA	NA	NA	NA	R	R	NA	NA	NA	NA	R	R
1280.93	PRJEB2295	SAMEA800247	2006-01-14	Singapore	Tan Tock Seng Hospital	Human, Homo sapiens			S	NA	NA	R	NA	NA	NA	NA	R	R	NA	NA	NA	NA	S	R
1280.93	PRJEB2295	SAMEA800350	2007-11-03	Singapore	Tan Tock Seng Hospital	Human, Homo sapiens			S	NA	NA	R	NA	NA	NA	NA	R	R	NA	NA	NA	NA	R	S
1280.93	PRJEB2295	SAMEA800320	2008-12-02	Singapore	Tan Tock Seng Hospital	Human, Homo sapiens			S	NA	NA	R	NA	NA	NA	NA	R	R	NA	NA	NA	NA	S	R
1280.93	PRJEB2295	SAMEA800220	2009-12-02	Singapore	Tan Tock Seng Hospital	Human, Homo sapiens			S	NA	NA	R	NA	NA	NA	NA	R	R	NA	NA	NA	NA	R	S
1280.93	PRJEB2295	SAMEA800222	2001-12-25	Singapore	Tan Tock Seng Hospital	Human, Homo sapiens			R	NA	NA	R	NA	NA	NA	NA	R	R	NA	NA	NA	NA	R	R
1280.93	PRJEB2295	SAMEA800223	2002-01-11	Singapore	Tan Tock Seng Hospital	Human, Homo sapiens			R	NA	NA	R	NA	NA	NA	NA	R	R	NA	NA	NA	NA	R	R
1280.93	PRJEB2295	SAMEA800226	2003-02-07	Singapore	Tan Tock Seng Hospital	Human, Homo sapiens			R	NA	NA	R	NA	NA	NA	NA	R	R	NA	NA	NA	NA	R	R
1280.93	PRJEB2295	SAMEA800227	2006-01-14	Singapore	Tan Tock Seng Hospital	Human, Homo sapiens			S	NA	NA	R	NA	NA	NA	NA	R	R	NA	NA	NA	NA	S	S
1280.93	PRJEB2295	SAMEA800225	2005-03-03	Singapore	Tan Tock Seng Hospital	Human, Homo sapiens			S	NA	NA	R	NA	NA	NA	NA	R	R	NA	NA	NA	NA	S	S
1280.93	PRJEB2295	SAMEA800229	2007-03-11	Singapore	Tan Tock Seng Hospital	Human, Homo sapiens			R	NA	NA	R	NA	NA	NA	NA	R	R	NA	NA	NA	NA	R	R
1280.93	PRJEB2295	SAMEA800230	2008-02-14	Singapore	Tan Tock Seng Hospital	Human, Homo sapiens			R	NA	NA	R	NA	NA	NA	NA	R	R	NA	NA	NA	NA	R	R
1280.93	PRJEB2295	SAMEA800231	2009-09-02	Singapore	Tan Tock Seng Hospital	Human, Homo sapiens			S	NA	NA	R	NA	NA	NA	NA	S	S	NA	NA	NA	NA	S	S
1280.93	PRJEB2295	SAMEA800228	2001-12-26	Singapore	Tan Tock Seng Hospital	Human, Homo sapiens			R	NA	NA	R	NA	NA	NA	NA	R	R	NA	NA	NA	NA	R	R
1280.93	PRJEB2295	SAMEA800233	2002-01-12	Singapore	Tan Tock Seng Hospital	Human, Homo sapiens			R	NA	NA	R	NA	NA	NA	NA	R	R	NA	NA	NA	NA	R	R
1280.93	PRJEB2295	SAMEA800294	2004-10-02	Singapore	Tan Tock Seng Hospital	Human, Homo sapiens			S	NA	NA	R	NA	NA	NA	NA	S	S	NA	NA	NA	NA	S	S
1280.93	PRJEB2295	SAMEA800234	2003-02-08	Singapore	Tan Tock Seng Hospital	Human, Homo sapiens			R	NA	NA	R	NA	NA	NA	NA	R	R	NA	NA	NA	NA	R	R
1280.93	PRJEB2295	SAMEA800194	2005-03-03	Singapore	Tan Tock Seng Hospital	Human, Homo sapiens			S	NA	NA	R	NA	NA	NA	NA	R	R	NA	NA	NA	NA	S	R
1280.93	PRJEB2295	SAMEA800195	2006-01-15	Singapore	Tan Tock Seng Hospital	Human, Homo sapiens			R	NA	NA	R	NA	NA	NA	NA	R	R	NA	NA	NA	NA	R	R
1280.93	PRJEB2295	SAMEA800376	2009-02-14	Singapore	Tan Tock Seng Hospital	Human, Homo sapiens			S	NA	NA	R	NA	NA	NA	NA	R	R	NA	NA	NA	NA	R	S
1280.93	PRJEB2295	SAMEA800375	2010-05-07	Singapore	Tan Tock Seng Hospital	Human, Homo sapiens			S	NA	NA	R	NA	NA	NA	NA	R	R	NA	NA	NA	NA	S	S
1280.94	PRJEB2295	SAMEA800295	2001-12-26	Singapore	Tan Tock Seng Hospital	Human, Homo sapiens			R	NA	NA	R	NA	NA	NA	NA	R	R	NA	NA	NA	NA	R	R
1280.94	PRJEB2295	SAMEA800293	2002-01-06	Singapore	Tan Tock Seng Hospital	Human, Homo sapiens			R	NA	NA	R	NA	NA	NA	NA	R	R	NA	NA	NA	NA	R	R
1280.94	PRJEB2295	SAMEA800372	2003-02-15	Singapore	Tan Tock Seng Hospital	Human, Homo sapiens			R	NA	NA	R	NA	NA	NA	NA	R	R	NA	NA	NA	NA	R	R
1280.94	PRJEB2295	SAMEA800371	2004-02-14	Singapore	Tan Tock Seng Hospital	Human, Homo sapiens			R	NA	NA	R	NA	NA	NA	NA	R	R	NA	NA	NA	NA	R	R
1280.94	PRJEB2295	SAMEA800343	2005-04-03	Singapore	Tan Tock Seng Hospital	Human, Homo sapiens			S	NA	NA	R	NA	NA	NA	NA	R	R	NA	NA	NA	NA	S	S
1280.94	PRJEB2295	SAMEA800370	2006-01-18	Singapore	Tan Tock Seng Hospital	Human, Homo sapiens			R	NA	NA	R	NA	NA	NA	NA	R	R	NA	NA	NA	NA	R	R
1280.94	PRJEB2295	SAMEA800344	2001-12-30	Singapore	Tan Tock Seng Hospital	Human, Homo sapiens			R	NA	NA	R	NA	NA	NA	NA	R	R	NA	NA	NA	NA	R	R
1280.94	PRJEB2295	SAMEA800345	2002-01-07	Singapore	Tan Tock Seng Hospital	Human, Homo sapiens			R	NA	NA	R	NA	NA	NA	NA	R	R	NA	NA	NA	NA	R	R
1280.94	PRJEB2295	SAMEA800338	2003-02-13	Singapore	Tan Tock Seng Hospital	Human, Homo sapiens			R	NA	NA	R	NA	NA	NA	NA	R	R	NA	NA	NA	NA	R	R
1280.94	PRJEB2295	SAMEA800340	2004-02-14	Singapore	Tan Tock Seng Hospital	Human, Homo sapiens			R	NA	NA	R	NA	NA	NA	NA	R	R	NA	NA	NA	NA	R	R
1280.94	PRJEB2295	SAMEA800341	2005-03-06	Singapore	Tan Tock Seng Hospital	Human, Homo sapiens			R	NA	NA	R	NA	NA	NA	NA	R	R	NA	NA	NA	NA	R	R
1280.94	PRJEB2295	SAMEA800346	2006-01-18	Singapore	Tan Tock Seng Hospital	Human, Homo sapiens			R	NA	NA	R	NA	NA	NA	NA	R	R	NA	NA	NA	NA	R	R
1280.94	PRJEB2295	SAMEA800347	2007-03-13	Singapore	Tan Tock Seng Hospital	Human, Homo sapiens			R	NA	NA	R	NA	NA	NA	NA	R	R	NA	NA	NA	NA	R	R
1280.94	PRJEB2295	SAMEA800339	2008-02-17	Singapore	Tan Tock Seng Hospital	Human, Homo sapiens			S	NA	NA	R	NA	NA	NA	NA	R	R	NA	NA	NA	NA	S	S
1280.94	PRJEB2295	SAMEA800317	2010-06-30	Singapore	Tan Tock Seng Hospital	Human, Homo sapiens			S	NA	NA	R	NA	NA	NA	NA	R	R	NA	NA	NA	NA	S	S
1280.94	PRJEB2295	SAMEA1021856	1985-01-01	Singapore	Singapore General Hospital	Human, Homo sapiens			R	NA	NA	R	NA	NA	NA	NA	R	R	NA	NA	NA	NA	R	R
1280.94	PRJEB2295	SAMEA1021848	1996-01-01	Singapore	Singapore General Hospital	Human, Homo sapiens			R	NA	NA	R	NA	NA	NA	NA	R	R	NA	NA	NA	NA	S	R
1280.94	PRJEB2295	SAMEA1021900	1996-01-01	Singapore	Singapore General Hospital	Human, Homo sapiens			R	NA	NA	R	NA	NA	NA	NA	R	R	NA	NA	NA	NA	R	R
1280.94	PRJEB2295	SAMEA1021881	1996-01-01	Singapore	Singapore General Hospital	Human, Homo sapiens			R	NA	NA	R	NA	NA	NA	NA	R	R	NA	NA	NA	NA	R	R
1280.94	PRJEB2295	SAMEA1021876	1996-01-01	Singapore	Singapore General Hospital	Human, Homo sapiens			R	NA	NA	R	NA	NA	NA	NA	R	R	NA	NA	NA	NA	R	R
1280.94	PRJEB2295	SAMEA1021999	1996-01-01	Singapore	Singapore General Hospital	Human, Homo sapiens			R	NA	NA	R	NA	NA	NA	NA	R	R	NA	NA	NA	NA	R	R
1280.94	PRJEB2295	SAMEA1022012	1996-01-01	Singapore	Singapore General Hospital	Human, Homo sapiens			R	NA	NA	R	NA	NA	NA	NA	R	R	NA	NA	NA	NA	R	R
1280.94	PRJEB2295	SAMEA1021973	1996-01-01	Singapore	Singapore General Hospital	Human, Homo sapiens			R	NA	NA	R	NA	NA	NA	NA	R	R	NA	NA	NA	NA	S	R
1280.94	PRJEB2295	SAMEA1021952	1996-01-01	Singapore	Singapore General Hospital	Human, Homo sapiens			R	NA	NA	R	NA	NA	NA	NA	R	R	NA	NA	NA	NA	R	R
1280.94	PRJEB2295	SAMEA1021934	1996-01-01	Singapore	Singapore General Hospital	Human, Homo sapiens			R	NA	NA	R	NA	NA	NA	NA	R	R	NA	NA	NA	NA	R	R
1280.94	PRJEB2295	SAMEA1021922	1996-01-01	Singapore	Singapore General Hospital	Human, Homo sapiens			R	NA	NA	R	NA	NA	NA	NA	R	R	NA	NA	NA	NA	R	R
1280.94	PRJEB2295	SAMEA1021910	1996-01-01	Singapore	Singapore General Hospital	Human, Homo sapiens			R	NA	NA	R	NA	NA	NA	NA	R	R	NA	NA	NA	NA	R	R
1280.94	PRJEB2295	SAMEA1021877	1996-01-01	Singapore	Singapore General Hospital	Human, Homo sapiens			R	NA	NA	S	NA	NA	NA	NA	R	R	NA	NA	NA	NA	S	R
1280.94	PRJEB2295	SAMEA1021855	1996-01-01	Singapore	Singapore General Hospital	Human, Homo sapiens			R	NA	NA	R	NA	NA	NA	NA	R	R	NA	NA	NA	NA	R	R
1280.94	PRJEB2295	SAMEA1021870	1997-01-01	Singapore	National University Hospital	Human, Homo sapiens			R	NA	NA	R	NA	NA	NA	NA	R	R	NA	NA	NA	NA	R	R
1280.94	PRJEB2295	SAMEA1021849	1997-01-01	Singapore	National University Hospital	Human, Homo sapiens			R	NA	NA	R	NA	NA	NA	NA	R	R	NA	NA	NA	NA	R	R
1280.94	PRJEB2295	SAMEA1021832	1997-01-01	Singapore	National University Hospital	Human, Homo sapiens			R	NA	NA	R	NA	NA	NA	NA	R	R	NA	NA	NA	NA	S	R
1280.94	PRJEB2295	SAMEA1021821	1997-01-01	Singapore	National University Hospital	Human, Homo sapiens			R	NA	NA	R	NA	NA	NA	NA	R	R	NA	NA	NA	NA	S	R
1280.94	PRJEB2295	SAMEA1021995	1997-01-01	Singapore	National University Hospital	Human, Homo sapiens			R	NA	NA	R	NA	NA	NA	NA	R	R	NA	NA	NA	NA	R	R
1280.94	PRJEB2295	SAMEA1021981	1996-01-01	Singapore	Singapore General Hospital	Human, Homo sapiens			R	NA	NA	S	NA	NA	NA	NA	R	R	NA	NA	NA	NA	S	R
1280.94	PRJEB2295	SAMEA1021986	1997-01-01	Singapore	National University Hospital	Human, Homo sapiens			R	NA	NA	I	NA	NA	NA	NA	R	R	NA	NA	NA	NA	R	R
1280.94	PRJEB2295	SAMEA1021970	1997-01-01	Singapore	National University Hospital	Human, Homo sapiens			R	NA	NA	R	NA	NA	NA	NA	R	R	NA	NA	NA	NA	S	R
1280.94	PRJEB2295	SAMEA1022014	1997-01-01	Singapore	National University Hospital	Human, Homo sapiens			R	NA	NA	R	NA	NA	NA	NA	R	R	NA	NA	NA	NA	S	R
1280.94	PRJEB2295	SAMEA1022005	1997-01-01	Singapore	National University Hospital	Human, Homo sapiens			R	NA	NA	R	NA	NA	NA	NA	R	R	NA	NA	NA	NA	S	R
1280.94	PRJEB2295	SAMEA1021933	1997-01-01	Singapore	National University Hospital	Human, Homo sapiens			R	NA	NA	R	NA	NA	NA	NA	R	R	NA	NA	NA	NA	S	R
1280.94	PRJEB2295	SAMEA1021914	1997-01-01	Singapore	National University Hospital	Human, Homo sapiens			R	NA	NA	R	NA	NA	NA	NA	R	R	NA	NA	NA	NA	R	R
1280.94	PRJEB2295	SAMEA1021909	1997-01-01	Singapore	National University Hospital	Human, Homo sapiens			R	NA	NA	R	NA	NA	NA	NA	R	R	NA	NA	NA	NA	R	R
1280.94	PRJEB2295	SAMEA1021954	1997-01-01	Singapore	National University Hospital	Human, Homo sapiens			R	NA	NA	R	NA	NA	NA	NA	R	R	NA	NA	NA	NA	R	R
1280.94	PRJEB2295	SAMEA1021951	1997-01-01	Singapore	National University Hospital	Human, Homo sapiens			R	NA	NA	R	NA	NA	NA	NA	R	R	NA	NA	NA	NA	R	R
1280.94	PRJEB2295	SAMEA1021915	1997-01-01	Singapore	National University Hospital	Human, Homo sapiens			R	NA	NA	R	NA	NA	NA	NA	R	R	NA	NA	NA	NA	R	R
1280.94	PRJEB2295	SAMEA1021823	1982-01-01	Singapore	Singapore General Hospital	Human, Homo sapiens			R	NA	NA	S	NA	NA	NA	NA	R	R	NA	NA	NA	NA	S	R
1280.94	PRJEB2295	SAMEA1021807	1985-01-01	Singapore	Singapore General Hospital	Human, Homo sapiens			R	NA	NA	S	NA	NA	NA	NA	R	R	NA	NA	NA	NA	S	R
1280.34	PRJEB2870	SAMEA1324566	2009-09-01	USA	New York	Human, Homo sapiens	household surface		NA	NA	NA	NA	NA	NA	NA	NA	NA	NA	R	NA	NA	NA	NA	NA
1280.46	PRJEB2870	SAMEA1324534	2011-02-01	USA	New York	Human, Homo sapiens	soft tissue		NA	NA	NA	NA	NA	NA	NA	NA	NA	NA	R	NA	NA	NA	NA	NA
1280.47	PRJEB2870	SAMEA1324546	2009-01-01	USA	New York	Human, Homo sapiens	soft tissue		NA	NA	NA	NA	NA	NA	NA	NA	NA	NA	R	NA	NA	NA	NA	NA
1280.47	PRJEB2870	SAMEA1324555	2010-12-01	USA	New York	Human, Homo sapiens	nasal		NA	NA	NA	NA	NA	NA	NA	NA	NA	NA	R	NA	NA	NA	NA	NA
1280.47	PRJEB2870	SAMEA1324572	2005-05-01	USA	New York	Human, Homo sapiens	nasal		NA	NA	NA	NA	NA	NA	NA	NA	NA	NA	R	NA	NA	NA	NA	NA
1280.47	PRJEB2870	SAMEA1324603	2009-09-01	USA	New York	Human, Homo sapiens	household surface		NA	NA	NA	NA	NA	NA	NA	NA	NA	NA	R	NA	NA	NA	NA	NA
1280.47	PRJEB2870	SAMEA1324628	2010-09-01	USA	New York	Human, Homo sapiens	soft tissue		NA	NA	NA	NA	NA	NA	NA	NA	NA	NA	R	NA	NA	NA	NA	NA
1280.47	PRJEB2870	SAMEA1324666	2009-02-01	USA	New York	Human, Homo sapiens	soft tissue		NA	NA	NA	NA	NA	NA	NA	NA	NA	NA	R	NA	NA	NA	NA	NA
1280.47	PRJEB2870	SAMEA1324672	2009-08-01	USA	New York	Human, Homo sapiens	nasal		NA	NA	NA	NA	NA	NA	NA	NA	NA	NA	R	NA	NA	NA	NA	NA
1280.47	PRJEB2870	SAMEA1324679	2010-06-01	USA	New York	Human, Homo sapiens	nasal		NA	NA	NA	NA	NA	NA	NA	NA	NA	NA	R	NA	NA	NA	NA	NA
1280.47	PRJEB2870	SAMEA1324700	2010-11-01	USA	New York	Human, Homo sapiens	nasal		NA	NA	NA	NA	NA	NA	NA	NA	NA	NA	R	NA	NA	NA	NA	NA
1280.47	PRJEB2870	SAMEA1324746	2011-03-01	USA	New York	Human, Homo sapiens	nasal		NA	NA	NA	NA	NA	NA	NA	NA	NA	NA	R	NA	NA	NA	NA	NA
1280.47	PRJEB2870	SAMEA1324751	2010-12-01	USA	New York	Human, Homo sapiens	nasal		NA	NA	NA	NA	NA	NA	NA	NA	NA	NA	R	NA	NA	NA	NA	NA
1280.47	PRJEB2870	SAMEA1324752	2009-06-01	USA	New York	Human, Homo sapiens	household surface		NA	NA	NA	NA	NA	NA	NA	NA	NA	NA	R	NA	NA	NA	NA	NA
1280.47	PRJEB2870	SAMEA1324760	2010-03-01	USA	New York	Human, Homo sapiens	soft tissue		NA	NA	NA	NA	NA	NA	NA	NA	NA	NA	R	NA	NA	NA	NA	NA
1280.47	PRJEB2870	SAMEA1324764	2006-12-01	USA	New York	Human, Homo sapiens	soft tissue		NA	NA	NA	NA	NA	NA	NA	NA	NA	NA	R	NA	NA	NA	NA	NA
1280.47	PRJEB2870	SAMEA1466448	2009-09-01	USA	New York	Human, Homo sapiens	soft tissue		NA	NA	NA	NA	NA	NA	NA	NA	NA	NA	R	NA	NA	NA	NA	NA
1280.47	PRJEB2870	SAMEA1466449	2010-02-01	USA	New York	Human, Homo sapiens	nasal		NA	NA	NA	NA	NA	NA	NA	NA	NA	NA	R	NA	NA	NA	NA	NA
1280.48	PRJEB2870	SAMEA1466507	2007-11-01	USA	New York	Human, Homo sapiens	soft tissue		NA	NA	NA	NA	NA	NA	NA	NA	NA	NA	R	NA	NA	NA	NA	NA
1280.48	PRJEB2870	SAMEA1466516	2010-03-01	USA	New York	Human, Homo sapiens	nasal		NA	NA	NA	NA	NA	NA	NA	NA	NA	NA	R	NA	NA	NA	NA	NA
1280.48	PRJEB2870	SAMEA1710092	2010-10-01	USA	New York	Human, Homo sapiens	nasal		NA	NA	NA	NA	NA	NA	NA	NA	NA	NA	R	NA	NA	NA	NA	NA
1280.48	PRJEB2870	SAMEA1710103	2010-12-01	USA	New York	Human, Homo sapiens	nasal		NA	NA	NA	NA	NA	NA	NA	NA	NA	NA	R	NA	NA	NA	NA	NA
1280.48	PRJEB2870	SAMEA1710114	2009-09-01	USA	New York	Human, Homo sapiens	nasal		NA	NA	NA	NA	NA	NA	NA	NA	NA	NA	R	NA	NA	NA	NA	NA
1280.79	PRJEB5225	SAMEA2335100							S	NA	NA	S	NA	NA	S	S	NA	S	S	NA	S	NA	NA	S
1280.79	PRJEB5225	SAMEA2335104							S	NA	NA	S	NA	NA	R	S	NA	S	S	NA	R	NA	NA	S
1280.79	PRJEB5225	SAMEA2335105							S	NA	NA	S	NA	NA	S	S	NA	S	S	NA	S	NA	NA	S
1280.79	PRJEB5225	SAMEA2335106							S	NA	NA	S	NA	NA	S	S	NA	S	S	NA	R	NA	NA	S
1280.79	PRJEB5225	SAMEA2335107							S	NA	NA	S	NA	NA	S	S	NA	S	S	NA	R	NA	NA	S
1280.79	PRJEB5225	SAMEA2335108							S	NA	NA	S	NA	NA	R	S	NA	S	S	NA	R	NA	NA	S
1280.79	PRJEB5225	SAMEA2335110							S	NA	NA	S	NA	NA	S	S	NA	S	S	NA	R	NA	NA	S
1280.79	PRJEB5225	SAMEA2335113							S	NA	NA	S	NA	NA	S	S	NA	S	S	NA	R	NA	NA	S
1280.79	PRJEB5225	SAMEA2335115							S	NA	NA	R	NA	NA	S	S	NA	S	S	NA	R	NA	NA	S
1280.79	PRJEB5225	SAMEA2335116							S	NA	NA	S	NA	NA	S	S	NA	S	S	NA	R	NA	NA	S
1280.79	PRJEB5225	SAMEA2335120							S	NA	NA	S	NA	NA	S	S	NA	S	S	NA	R	NA	NA	S
1280.79	PRJEB5225	SAMEA2335123							S	NA	NA	S	NA	NA	S	S	NA	S	S	NA	R	NA	NA	S
1280.79	PRJEB5225	SAMEA2335124							S	NA	NA	S	NA	NA	S	S	NA	S	S	NA	R	NA	NA	S
1280.79	PRJEB5225	SAMEA2335125							S	NA	NA	S	NA	NA	S	S	NA	S	S	NA	R	NA	NA	S
1280.79	PRJEB5225	SAMEA2335128							S	NA	NA	S	NA	NA	S	S	NA	S	S	NA	S	NA	NA	S
1280.79	PRJEB5225	SAMEA2335130							S	NA	NA	S	NA	NA	S	S	NA	S	S	NA	S	NA	NA	S
1280.79	PRJEB5225	SAMEA2335132							S	NA	NA	R	NA	NA	S	S	NA	S	S	NA	R	NA	NA	S
1280.79	PRJEB5225	SAMEA2335133							S	NA	NA	R	NA	NA	S	S	NA	S	R	NA	R	NA	NA	S
1280.79	PRJEB5225	SAMEA2335134							S	NA	NA	S	NA	NA	S	S	NA	S	S	NA	R	NA	NA	S
1280.79	PRJEB5225	SAMEA2335137							S	NA	NA	S	NA	NA	S	S	NA	S	S	NA	S	NA	NA	S
1280.79	PRJEB5225	SAMEA2335136							S	NA	NA	S	NA	NA	S	S	NA	S	S	NA	R	NA	NA	S
1280.79	PRJEB5225	SAMEA2335139							S	NA	NA	S	NA	NA	S	S	NA	S	S	NA	R	NA	NA	S
1280.79	PRJEB5225	SAMEA2335142							S	NA	NA	S	NA	NA	R	S	NA	S	S	NA	R	NA	NA	S
1280.79	PRJEB5225	SAMEA2335144							S	NA	NA	S	NA	NA	S	S	NA	R	S	NA	R	NA	NA	S
1280.79	PRJEB5225	SAMEA2335145							S	NA	NA	S	NA	NA	S	S	NA	S	S	NA	R	NA	NA	S
1280.8	PRJEB5225	SAMEA2335146							S	NA	NA	S	NA	NA	S	S	NA	S	S	NA	R	NA	NA	S
1280.8	PRJEB5225	SAMEA2335147							S	NA	NA	S	NA	NA	S	S	NA	S	S	NA	R	NA	NA	R
1280.8	PRJEB5225	SAMEA2335149							S	NA	NA	S	NA	NA	S	S	NA	S	S	NA	R	NA	NA	S
1280.8	PRJEB5225	SAMEA2335153							S	NA	NA	S	NA	NA	S	S	NA	R	S	NA	R	NA	NA	S
1280.8	PRJEB5225	SAMEA2335155							S	NA	NA	S	NA	NA	S	S	NA	S	S	NA	R	NA	NA	S
1280.8	PRJEB5225	SAMEA2335157							S	NA	NA	S	NA	NA	S	S	NA	S	S	NA	R	NA	NA	S
1280.8	PRJEB5225	SAMEA2335158							S	NA	NA	S	NA	NA	R	S	NA	S	S	NA	S	NA	NA	S
1280.8	PRJEB5225	SAMEA2335159							S	NA	NA	S	NA	NA	S	S	NA	S	S	NA	R	NA	NA	S
1280.81	PRJEB5225	SAMEA2335161							S	NA	NA	S	NA	NA	S	S	NA	S	S	NA	R	NA	NA	S
1280.81	PRJEB5225	SAMEA2335162							S	NA	NA	S	NA	NA	S	S	NA	S	S	NA	S	NA	NA	S
1280.81	PRJEB5225	SAMEA2335164							S	NA	NA	S	NA	NA	S	S	NA	S	S	NA	R	NA	NA	S
1280.81	PRJEB5225	SAMEA2335165							S	NA	NA	S	NA	NA	S	S	NA	S	S	NA	R	NA	NA	S
1280.81	PRJEB5225	SAMEA2335166							S	NA	NA	S	NA	NA	S	S	NA	S	S	NA	R	NA	NA	R
1280.81	PRJEB5225	SAMEA2335167							S	NA	NA	R	NA	NA	S	S	NA	R	R	NA	R	NA	NA	S
1280.81	PRJEB5225	SAMEA2335170							S	NA	NA	S	NA	NA	S	S	NA	S	S	NA	R	NA	NA	S
1280.81	PRJEB5225	SAMEA2335171							S	NA	NA	S	NA	NA	S	S	NA	S	S	NA	S	NA	NA	S
1280.88	PRJEB5225	SAMEA2335163							S	NA	NA	S	NA	NA	R	S	NA	S	S	NA	R	NA	NA	S
1280.88	PRJEB5225	SAMEA2335117							S	NA	NA	S	NA	NA	S	S	NA	S	S	NA	R	NA	NA	R
1280.88	PRJEB5225	SAMEA2335156							S	NA	NA	R	NA	NA	S	S	NA	R	R	NA	R	NA	NA	S
1280.88	PRJEB5225	SAMEA2335141							S	NA	NA	S	NA	NA	S	S	NA	R	S	NA	R	NA	NA	S
1280.88	PRJEB5225	SAMEA2335086							S	NA	NA	R	NA	NA	S	S	NA	S	S	NA	R	NA	NA	S
1280.88	PRJEB5225	SAMEA2335076							S	NA	NA	S	NA	NA	S	S	NA	S	S	NA	R	NA	NA	S
1280.88	PRJEB5225	SAMEA2335069							S	NA	NA	S	NA	NA	S	S	NA	S	S	NA	R	NA	NA	S
1280.88	PRJEB5225	SAMEA2335070							S	NA	NA	S	NA	NA	S	S	NA	R	S	NA	S	NA	NA	S
1280.88	PRJEB5225	SAMEA2335071							S	NA	NA	S	NA	NA	S	S	NA	S	S	NA	S	NA	NA	S
1280.88	PRJEB5225	SAMEA2335077							S	NA	NA	S	NA	NA	S	S	NA	S	S	NA	S	NA	NA	S
1280.88	PRJEB5225	SAMEA2335079							S	NA	NA	S	NA	NA	S	S	NA	S	S	NA	S	NA	NA	S
1280.88	PRJEB5225	SAMEA2335080							S	NA	NA	S	NA	NA	S	S	NA	S	S	NA	S	NA	NA	S
1280.88	PRJEB5225	SAMEA2335081							S	NA	NA	S	NA	NA	S	S	NA	S	S	NA	R	NA	NA	S
1280.88	PRJEB5225	SAMEA2335082							S	NA	NA	S	NA	NA	S	S	NA	S	S	NA	S	NA	NA	S
1280.88	PRJEB5225	SAMEA2335083							S	NA	NA	S	NA	NA	S	S	NA	S	S	NA	R	NA	NA	S
1280.88	PRJEB5225	SAMEA2335085							S	NA	NA	S	NA	NA	S	S	NA	S	S	NA	R	NA	NA	S
1280.88	PRJEB5225	SAMEA2335088							S	NA	NA	S	NA	NA	S	S	NA	S	S	NA	R	NA	NA	S
1280.88	PRJEB5225	SAMEA2335091							S	NA	NA	S	NA	NA	S	S	NA	S	S	NA	R	NA	NA	S
1280.88	PRJEB5225	SAMEA2335096							S	NA	NA	S	NA	NA	S	S	NA	S	S	NA	R	NA	NA	S
1280.88	PRJEB5225	SAMEA2335097							S	NA	NA	S	NA	NA	S	S	NA	S	S	NA	R	NA	NA	S
1280.88	PRJEB5225	SAMEA2335098							S	NA	NA	S	NA	NA	S	S	NA	S	S	NA	S	NA	NA	S
1280.88	PRJEB5225	SAMEA2335101							S	NA	NA	S	NA	NA	S	S	NA	S	S	NA	R	NA	NA	S
1280.94	PRJEB5225	SAMEA2335072							S	NA	NA	S	NA	NA	S	S	NA	S	S	NA	S	NA	NA	S
1280.94	PRJEB5225	SAMEA2335074							S	NA	NA	S	NA	NA	S	S	NA	S	S	NA	R	NA	NA	S
1280.94	PRJEB5225	SAMEA2335073							S	NA	NA	S	NA	NA	S	S	NA	S	S	NA	R	NA	NA	R
1280.94	PRJEB5225	SAMEA2335075							S	NA	NA	S	NA	NA	S	S	NA	S	S	NA	R	NA	NA	R
1280.94	PRJEB5225	SAMEA2335078							S	NA	NA	S	NA	NA	S	S	NA	S	S	NA	S	NA	NA	S
1280.94	PRJEB5225	SAMEA2335084							S	NA	NA	S	NA	NA	S	S	NA	S	S	NA	R	NA	NA	S
1280.94	PRJEB5225	SAMEA2335087							S	NA	NA	S	NA	NA	S	S	NA	S	S	NA	R	NA	NA	S
1280.94	PRJEB5225	SAMEA2335090							S	NA	NA	S	NA	NA	S	S	NA	S	S	NA	R	NA	NA	S
1280.94	PRJEB5225	SAMEA2335092							S	NA	NA	S	NA	NA	S	S	NA	S	S	NA	R	NA	NA	S
1280.94	PRJEB5225	SAMEA2335093							S	NA	NA	S	NA	NA	S	S	NA	S	S	NA	S	NA	NA	S
1280.94	PRJEB5225	SAMEA2335094							S	NA	NA	S	NA	NA	S	S	NA	S	S	NA	R	NA	NA	S
1280.94	PRJEB5225	SAMEA2335095							S	NA	NA	S	NA	NA	R	S	NA	S	S	NA	R	NA	NA	S
1280.94	PRJEB5225	SAMEA2335099							S	NA	NA	R	NA	NA	S	S	NA	S	S	NA	S	NA	NA	S
1280.94	PRJEB5225	SAMEA2335102							S	NA	NA	S	NA	NA	S	S	NA	S	S	NA	R	NA	NA	S
1280.94	PRJEB5225	SAMEA2335103							S	NA	NA	R	NA	NA	S	S	NA	S	S	NA	S	NA	NA	S
1280.94	PRJEB5225	SAMEA2335109							R	NA	NA	R	NA	NA	S	S	NA	S	R	NA	R	NA	NA	S
1280.94	PRJEB5225	SAMEA2335111							S	NA	NA	S	NA	NA	S	S	NA	S	S	NA	R	NA	NA	S
1280.94	PRJEB5225	SAMEA2335112							S	NA	NA	S	NA	NA	S	S	NA	S	S	NA	R	NA	NA	S
1280.94	PRJEB5225	SAMEA2335114							S	NA	NA	S	NA	NA	S	S	NA	S	S	NA	R	NA	NA	S
1280.94	PRJEB5225	SAMEA2335118							S	NA	NA	S	NA	NA	S	S	NA	S	S	NA	S	NA	NA	S
1280.94	PRJEB5225	SAMEA2335121							S	NA	NA	S	NA	NA	S	S	NA	S	S	NA	S	NA	NA	S
1280.94	PRJEB5225	SAMEA2335122							S	NA	NA	S	NA	NA	S	S	NA	S	S	NA	S	NA	NA	S
1280.94	PRJEB5225	SAMEA2335126							S	NA	NA	S	NA	NA	S	S	NA	S	S	NA	R	NA	NA	S
1280.94	PRJEB5225	SAMEA2335127							S	NA	NA	S	NA	NA	S	S	NA	S	S	NA	S	NA	NA	S
1280.94	PRJEB5225	SAMEA2335129							S	NA	NA	S	NA	NA	S	S	NA	S	S	NA	R	NA	NA	S
1280.95	PRJEB5225	SAMEA2335135							S	NA	NA	S	NA	NA	S	S	NA	S	S	NA	R	NA	NA	S
1280.95	PRJEB5225	SAMEA2335138							S	NA	NA	S	NA	NA	S	S	NA	S	S	NA	S	NA	NA	S
1280.95	PRJEB5225	SAMEA2335140							S	NA	NA	S	NA	NA	S	S	NA	S	S	NA	R	NA	NA	S
1280.95	PRJEB5225	SAMEA2335143							S	NA	NA	S	NA	NA	S	S	NA	S	S	NA	S	NA	NA	S
1280.95	PRJEB5225	SAMEA2335150							S	NA	NA	S	NA	NA	S	S	NA	R	S	NA	R	NA	NA	S
1280.95	PRJEB5225	SAMEA2335151							S	NA	NA	S	NA	NA	S	S	NA	S	S	NA	R	NA	NA	S
1280.95	PRJEB5225	SAMEA2335152							S	NA	NA	S	NA	NA	S	S	NA	S	S	NA	R	NA	NA	S
1280.97	PRJEB5225	SAMEA2335154							S	NA	NA	S	NA	NA	S	S	NA	S	S	NA	R	NA	NA	S
1280.97	PRJEB5225	SAMEA2335131							S	NA	NA	S	NA	NA	S	S	NA	S	S	NA	R	NA	NA	S
1280.97	PRJEB5225	SAMEA2335148							S	NA	NA	S	NA	NA	S	S	NA	S	S	NA	R	NA	NA	S
1280.97	PRJEB5225	SAMEA2335168							S	NA	NA	R	NA	NA	S	S	NA	R	R	NA	R	NA	NA	S
1280.97	PRJEB5225	SAMEA2335169							S	NA	NA	R	NA	NA	S	S	NA	S	R	NA	R	NA	NA	S
1280.1	PRJEB5261	SAMEA2340648							S	NA	NA	R	NA	NA	S	S	NA	R	R	NA	R	NA	NA	S
1280.1	PRJEB5261	SAMEA2340649							S	NA	NA	S	NA	NA	S	S	NA	S	S	NA	R	NA	NA	S
1280.1	PRJEB5261	SAMEA2340652							S	NA	NA	S	NA	NA	S	S	NA	S	S	NA	S	NA	NA	S
1280.1	PRJEB5261	SAMEA2340653							S	NA	NA	S	NA	NA	S	S	NA	S	S	NA	R	NA	NA	S
1280.1	PRJEB5261	SAMEA2340655							S	NA	NA	S	NA	NA	S	S	NA	S	S	NA	R	NA	NA	S
1280.1	PRJEB5261	SAMEA2340656							S	NA	NA	S	NA	NA	S	S	NA	S	S	NA	R	NA	NA	S
1280.1	PRJEB5261	SAMEA2340657							S	NA	NA	S	NA	NA	R	S	NA	S	S	NA	S	NA	NA	S
1280.1	PRJEB5261	SAMEA2340658							S	NA	NA	R	NA	NA	S	S	NA	S	R	NA	R	NA	NA	S
1280.1	PRJEB5261	SAMEA2340662							S	NA	NA	S	NA	NA	S	S	NA	S	S	NA	R	NA	NA	S
1280.1	PRJEB5261	SAMEA2340663							S	NA	NA	S	NA	NA	S	S	NA	R	S	NA	R	NA	NA	S
1280.1	PRJEB5261	SAMEA2340672							S	NA	NA	S	NA	NA	S	S	NA	S	S	NA	S	NA	NA	S
1280.1	PRJEB5261	SAMEA2340671							S	NA	NA	S	NA	NA	S	S	NA	S	S	NA	R	NA	NA	S
1280.1	PRJEB5261	SAMEA2340673							S	NA	NA	S	NA	NA	S	S	NA	S	S	NA	S	NA	NA	S
1280.1	PRJEB5261	SAMEA2340677							S	NA	NA	S	NA	NA	S	S	NA	S	S	NA	S	NA	NA	S
1280.1	PRJEB5261	SAMEA2340678							S	NA	NA	S	NA	NA	S	S	NA	S	S	NA	R	NA	NA	S
1280.1	PRJEB5261	SAMEA2340679							S	NA	NA	S	NA	NA	S	S	NA	S	S	NA	S	NA	NA	S
1280.1	PRJEB5261	SAMEA2340682							S	NA	NA	S	NA	NA	S	S	NA	S	S	NA	R	NA	NA	S
1280.1	PRJEB5261	SAMEA2340683							S	NA	NA	S	NA	NA	S	S	NA	S	S	NA	R	NA	NA	S
1280.1	PRJEB5261	SAMEA2340684							S	NA	NA	S	NA	NA	S	S	NA	S	S	NA	R	NA	NA	R
1280.1	PRJEB5261	SAMEA2340685							S	NA	NA	S	NA	NA	S	S	NA	R	S	NA	R	NA	NA	R
1280.1	PRJEB5261	SAMEA2340689							S	NA	NA	R	NA	NA	S	S	NA	S	S	NA	R	NA	NA	S
1280.1	PRJEB5261	SAMEA2340692							S	NA	NA	S	NA	NA	S	S	NA	S	S	NA	R	NA	NA	S
1280.1	PRJEB5261	SAMEA2340693							S	NA	NA	S	NA	NA	R	S	NA	S	S	NA	R	NA	NA	S
1280.1	PRJEB5261	SAMEA2340697							S	NA	NA	S	NA	NA	S	S	NA	S	S	NA	S	NA	NA	S
1280.1	PRJEB5261	SAMEA2340700							S	NA	NA	S	NA	NA	S	S	NA	S	S	NA	S	NA	NA	S
1280.1	PRJEB5261	SAMEA2340701							S	NA	NA	S	NA	NA	S	S	NA	S	S	NA	R	NA	NA	S
1280.1	PRJEB5261	SAMEA2340707							S	NA	NA	S	NA	NA	S	S	NA	S	S	NA	S	NA	NA	S
1280.1	PRJEB5261	SAMEA2340708							S	NA	NA	S	NA	NA	S	S	NA	S	S	NA	R	NA	NA	S
1280.1	PRJEB5261	SAMEA2340709							S	NA	NA	S	NA	NA	S	S	NA	S	S	NA	R	NA	NA	S
1280.1	PRJEB5261	SAMEA2340713							S	NA	NA	S	NA	NA	S	S	NA	S	S	NA	S	NA	NA	S
1280.1	PRJEB5261	SAMEA2340717							S	NA	NA	S	NA	NA	R	S	NA	S	S	NA	S	NA	NA	S
1280.1	PRJEB5261	SAMEA2340714							S	NA	NA	S	NA	NA	S	S	NA	S	S	NA	S	NA	NA	S
1280.1	PRJEB5261	SAMEA2340721							S	NA	NA	S	NA	NA	S	S	NA	S	S	NA	R	NA	NA	S
1280.1	PRJEB5261	SAMEA2340723							S	NA	NA	S	NA	NA	S	S	NA	S	S	NA	R	NA	NA	S
1280.1	PRJEB5261	SAMEA2340724							S	NA	NA	S	NA	NA	R	S	NA	S	S	NA	R	NA	NA	S
1280.1	PRJEB5261	SAMEA2340726							S	NA	NA	R	NA	NA	S	S	NA	S	S	NA	R	NA	NA	S
1280.1	PRJEB5261	SAMEA2340727							S	NA	NA	S	NA	NA	S	S	NA	S	S	NA	R	NA	NA	S
1280.1	PRJEB5261	SAMEA2340732							S	NA	NA	S	NA	NA	S	S	NA	S	S	NA	R	NA	NA	S
1280.1	PRJEB5261	SAMEA2340734							S	NA	NA	S	NA	NA	S	S	NA	S	S	NA	R	NA	NA	R
1280.1	PRJEB5261	SAMEA2340738							S	NA	NA	S	NA	NA	S	S	NA	S	S	NA	R	NA	NA	S
1280.1	PRJEB5261	SAMEA2340740							S	NA	NA	S	NA	NA	S	S	NA	R	S	NA	S	NA	NA	S
1280.1	PRJEB5261	SAMEA2340741							S	NA	NA	S	NA	NA	S	S	NA	S	S	NA	R	NA	NA	S
1280.1	PRJEB5261	SAMEA2340743							S	NA	NA	S	NA	NA	R	S	NA	S	S	NA	R	NA	NA	S
1280.1	PRJEB5261	SAMEA2340744							S	NA	NA	S	NA	NA	S	S	NA	S	S	NA	R	NA	NA	S
1280.1	PRJEB5261	SAMEA2340745							S	NA	NA	S	NA	NA	S	S	NA	S	S	NA	S	NA	NA	S
1280.1	PRJEB5261	SAMEA2340746							S	NA	NA	S	NA	NA	R	S	NA	S	S	NA	R	NA	NA	R
1280.1	PRJEB5261	SAMEA2340752							S	NA	NA	S	NA	NA	S	S	NA	S	S	NA	R	NA	NA	S
1280.1	PRJEB5261	SAMEA2340754							S	NA	NA	S	NA	NA	S	S	NA	S	S	NA	R	NA	NA	S
1280.1	PRJEB5261	SAMEA2340756							S	NA	NA	S	NA	NA	S	S	NA	S	S	NA	R	NA	NA	S
1280.1	PRJEB5261	SAMEA2340758							S	NA	NA	S	NA	NA	R	S	NA	S	S	NA	S	NA	NA	S
1280.74	PRJEB5261	SAMEA2339844							S	NA	NA	R	NA	NA	S	S	R	R	R	NA	R	NA	NA	S
1280.74	PRJEB5261	SAMEA2340033							S	NA	NA	S	NA	NA	R	S	NA	S	S	NA	R	NA	NA	S
1280.74	PRJEB5261	SAMEA2340039							S	NA	NA	S	NA	NA	S	S	NA	S	S	NA	R	NA	NA	S
1280.74	PRJEB5261	SAMEA2340183							S	NA	NA	S	NA	NA	S	S	NA	S	S	NA	R	NA	NA	S
1280.74	PRJEB5261	SAMEA2340042							S	NA	NA	S	NA	NA	R	S	NA	S	S	NA	S	NA	NA	S
1280.74	PRJEB5261	SAMEA2340294							S	NA	NA	S	NA	NA	S	S	S	S	S	NA	R	NA	NA	S
1280.74	PRJEB5261	SAMEA2340190							S	NA	NA	S	NA	NA	S	S	NA	S	S	NA	S	NA	NA	S
1280.74	PRJEB5261	SAMEA2340191							S	NA	NA	S	NA	NA	S	S	NA	S	S	NA	R	NA	NA	S
1280.74	PRJEB5261	SAMEA2339912							S	NA	NA	S	NA	NA	S	S	S	S	S	NA	R	NA	NA	S
1280.74	PRJEB5261	SAMEA2339913							S	NA	NA	S	NA	NA	S	S	S	S	S	NA	R	NA	NA	S
1280.74	PRJEB5261	SAMEA2340188							S	NA	NA	S	NA	NA	S	S	NA	S	S	NA	R	NA	NA	S
1280.74	PRJEB5261	SAMEA2339911							S	NA	NA	S	NA	NA	S	S	S	S	S	NA	R	NA	NA	S
1280.74	PRJEB5261	SAMEA2339845							S	NA	NA	R	NA	NA	S	S	R	R	R	NA	R	NA	NA	S
1280.74	PRJEB5261	SAMEA2339847							S	NA	NA	R	NA	NA	S	S	R	R	R	NA	R	NA	NA	S
1280.74	PRJEB5261	SAMEA2339848							S	NA	NA	R	NA	NA	S	S	R	R	R	NA	R	NA	NA	S
1280.74	PRJEB5261	SAMEA2340135							S	NA	NA	S	NA	NA	R	S	NA	S	S	NA	R	NA	NA	S
1280.74	PRJEB5261	SAMEA2340130							S	NA	NA	S	NA	NA	S	S	NA	S	S	NA	R	NA	NA	S
1280.74	PRJEB5261	SAMEA2340131							S	NA	NA	S	NA	NA	S	S	NA	S	S	NA	R	NA	NA	S
1280.74	PRJEB5261	SAMEA2340127							S	NA	NA	R	NA	NA	S	S	NA	S	R	NA	R	NA	NA	S
1280.74	PRJEB5261	SAMEA2340128							S	NA	NA	S	NA	NA	R	S	NA	S	S	NA	R	NA	NA	R
1280.74	PRJEB5261	SAMEA2340006							S	NA	NA	S	NA	NA	S	S	NA	S	S	NA	R	NA	NA	S
1280.74	PRJEB5261	SAMEA2340007							S	NA	NA	R	NA	NA	R	S	NA	R	R	NA	R	NA	NA	S
1280.74	PRJEB5261	SAMEA2340118							S	NA	NA	R	NA	NA	S	S	NA	R	R	NA	R	NA	NA	S
1280.74	PRJEB5261	SAMEA2340113							S	NA	NA	R	NA	NA	S	S	NA	R	R	NA	R	NA	NA	S
1280.74	PRJEB5261	SAMEA2340116							S	NA	NA	S	NA	NA	R	S	NA	S	S	NA	R	NA	NA	S
1280.74	PRJEB5261	SAMEA2340110							S	NA	NA	S	NA	NA	S	S	NA	S	S	NA	R	NA	NA	S
1280.74	PRJEB5261	SAMEA2340109							S	NA	NA	S	NA	NA	S	S	NA	S	S	NA	R	NA	NA	S
1280.74	PRJEB5261	SAMEA2340111							S	NA	NA	S	NA	NA	S	S	NA	S	S	NA	S	NA	NA	S
1280.74	PRJEB5261	SAMEA2340257							S	NA	NA	S	NA	NA	S	S	S	S	S	NA	R	NA	NA	S
1280.74	PRJEB5261	SAMEA2340258							S	NA	NA	S	NA	NA	S	S	S	S	S	NA	R	NA	NA	S
1280.74	PRJEB5261	SAMEA2340256							S	NA	NA	S	NA	NA	S	S	S	S	S	NA	R	NA	NA	S
1280.74	PRJEB5261	SAMEA2340261							S	NA	NA	S	NA	NA	S	S	S	S	S	NA	R	NA	NA	S
1280.74	PRJEB5261	SAMEA2340262							S	NA	NA	R	NA	NA	S	S	R	R	R	NA	R	NA	NA	S
1280.74	PRJEB5261	SAMEA2340259							S	NA	NA	R	NA	NA	S	S	R	R	R	NA	R	NA	NA	S
1280.74	PRJEB5261	SAMEA2340260							S	NA	NA	S	NA	NA	S	S	S	S	S	NA	R	NA	NA	S
1280.74	PRJEB5261	SAMEA2340263							S	NA	NA	S	NA	NA	S	S	S	S	S	NA	R	NA	NA	S
1280.75	PRJEB5261	SAMEA2340179							S	NA	NA	R	NA	NA	S	S	NA	R	R	NA	R	NA	NA	S
1280.8	PRJEB5261	SAMEA2340367							S	NA	NA	S	NA	NA	S	S	NA	S	S	NA	S	NA	NA	S
1280.8	PRJEB5261	SAMEA2340368							S	NA	NA	S	NA	NA	S	S	NA	S	S	NA	R	NA	NA	S
1280.8	PRJEB5261	SAMEA2340369							S	NA	NA	S	NA	NA	S	S	NA	S	S	NA	R	NA	NA	S
1280.8	PRJEB5261	SAMEA2340371							S	NA	NA	S	NA	NA	S	S	NA	S	S	NA	R	NA	NA	S
1280.8	PRJEB5261	SAMEA2340372							S	NA	NA	S	NA	NA	S	S	NA	S	S	NA	S	NA	NA	S
1280.8	PRJEB5261	SAMEA2340373							S	NA	NA	S	NA	NA	S	S	NA	S	S	NA	R	NA	NA	S
1280.8	PRJEB5261	SAMEA2340376							S	NA	NA	S	NA	NA	S	S	NA	S	S	NA	R	NA	NA	S
1280.8	PRJEB5261	SAMEA2340381							S	NA	NA	S	NA	NA	S	S	NA	S	S	NA	R	NA	NA	S
1280.8	PRJEB5261	SAMEA2340384							S	NA	NA	S	NA	NA	S	S	NA	S	S	NA	R	NA	NA	S
1280.8	PRJEB5261	SAMEA2340383							S	NA	NA	S	NA	NA	S	S	NA	S	S	NA	R	NA	NA	S
1280.8	PRJEB5261	SAMEA2340387							S	NA	NA	S	NA	NA	S	S	NA	S	S	NA	R	NA	NA	S
1280.8	PRJEB5261	SAMEA2340389							S	NA	NA	R	NA	NA	S	S	NA	R	R	NA	R	NA	NA	S
1280.8	PRJEB5261	SAMEA2340390							S	NA	NA	S	NA	NA	S	S	NA	S	S	NA	R	NA	NA	S
1280.8	PRJEB5261	SAMEA2340391							S	NA	NA	S	NA	NA	S	S	NA	S	S	NA	S	NA	NA	S
1280.8	PRJEB5261	SAMEA2340394							S	NA	NA	S	NA	NA	S	S	NA	S	S	NA	R	NA	NA	S
1280.8	PRJEB5261	SAMEA2340395							S	NA	NA	S	NA	NA	S	S	NA	R	S	NA	R	NA	NA	S
1280.8	PRJEB5261	SAMEA2340396							S	NA	NA	S	NA	NA	S	S	NA	S	S	NA	R	NA	NA	S
1280.8	PRJEB5261	SAMEA2340399							S	NA	NA	S	NA	NA	S	S	NA	S	S	NA	R	NA	NA	S
1280.8	PRJEB5261	SAMEA2340398							S	NA	NA	S	NA	NA	S	S	NA	S	S	NA	R	NA	NA	S
1280.8	PRJEB5261	SAMEA2340402							S	NA	NA	S	NA	NA	S	S	NA	S	S	NA	R	NA	NA	S
1280.8	PRJEB5261	SAMEA2340406							S	NA	NA	S	NA	NA	S	S	NA	S	S	NA	R	NA	NA	S
1280.8	PRJEB5261	SAMEA2340409							S	NA	NA	R	NA	NA	S	S	NA	R	R	NA	R	NA	NA	S
1280.8	PRJEB5261	SAMEA2340414							S	NA	NA	R	NA	NA	S	S	NA	R	R	NA	R	NA	NA	S
1280.8	PRJEB5261	SAMEA2340423							S	NA	NA	R	NA	NA	R	S	NA	S	R	NA	R	NA	NA	S
1280.8	PRJEB5261	SAMEA2340440							S	NA	NA	S	NA	NA	S	S	NA	S	S	NA	R	NA	NA	S
1280.8	PRJEB5261	SAMEA2340442							S	NA	NA	S	NA	NA	S	S	NA	S	S	NA	R	NA	NA	S
1280.8	PRJEB5261	SAMEA2340445							S	NA	NA	S	NA	NA	S	S	NA	S	S	NA	R	NA	NA	S
1280.8	PRJEB5261	SAMEA2340448							S	NA	NA	S	NA	NA	S	S	NA	S	S	NA	R	NA	NA	S
1280.8	PRJEB5261	SAMEA2340449							S	NA	NA	S	NA	NA	S	S	NA	S	S	NA	R	NA	NA	S
1280.8	PRJEB5261	SAMEA2340451							S	NA	NA	S	NA	NA	S	S	NA	S	S	NA	R	NA	NA	S
1280.8	PRJEB5261	SAMEA2340452							S	NA	NA	S	NA	NA	S	S	NA	S	S	NA	R	NA	NA	S
1280.8	PRJEB5261	SAMEA2340453							S	NA	NA	S	NA	NA	S	S	NA	S	S	NA	R	NA	NA	S
1280.8	PRJEB5261	SAMEA2340455							S	NA	NA	S	NA	NA	S	S	NA	S	S	NA	R	NA	NA	S
1280.8	PRJEB5261	SAMEA2340456							S	NA	NA	S	NA	NA	S	S	NA	S	S	NA	R	NA	NA	S
1280.81	PRJEB5261	SAMEA2340462							S	NA	NA	S	NA	NA	S	S	NA	S	S	NA	R	NA	NA	S
1280.81	PRJEB5261	SAMEA2340465							S	NA	NA	R	NA	NA	S	S	NA	R	R	NA	R	NA	NA	S
1280.81	PRJEB5261	SAMEA2340466							S	NA	NA	S	NA	NA	S	S	NA	S	S	NA	R	NA	NA	S
1280.81	PRJEB5261	SAMEA2340469							S	NA	NA	R	NA	NA	S	S	R	R	R	NA	R	NA	NA	S
1280.81	PRJEB5261	SAMEA2340471							R	NA	NA	R	NA	NA	S	S	R	R	R	NA	R	NA	NA	S
1280.81	PRJEB5261	SAMEA2340472							S	NA	NA	R	NA	NA	S	S	NA	R	R	NA	R	NA	NA	S
1280.81	PRJEB5261	SAMEA2340474							S	NA	NA	R	NA	NA	S	S	NA	R	R	NA	R	NA	NA	S
1280.81	PRJEB5261	SAMEA2340475							S	NA	NA	S	NA	NA	S	S	S	S	S	NA	R	NA	NA	S
1280.81	PRJEB5261	SAMEA2340476							S	NA	NA	R	NA	NA	S	S	NA	R	R	NA	R	NA	NA	S
1280.81	PRJEB5261	SAMEA2340481							S	NA	NA	S	NA	NA	S	S	S	S	S	NA	S	NA	NA	S
1280.81	PRJEB5261	SAMEA2340484							S	NA	NA	S	NA	NA	S	S	S	S	S	NA	R	NA	NA	S
1280.81	PRJEB5261	SAMEA2340487							S	NA	NA	S	NA	NA	S	S	S	S	S	NA	S	NA	NA	S
1280.81	PRJEB5261	SAMEA2340488							S	NA	NA	R	NA	NA	S	S	R	R	S	NA	R	NA	NA	S
1280.81	PRJEB5261	SAMEA2340490							S	NA	NA	S	NA	NA	S	S	S	S	S	NA	S	NA	NA	S
1280.81	PRJEB5261	SAMEA2340491							S	NA	NA	R	NA	NA	S	S	R	R	S	NA	R	NA	NA	S
1280.81	PRJEB5261	SAMEA2340494							S	NA	NA	S	NA	NA	S	S	S	S	S	NA	S	NA	NA	S
1280.81	PRJEB5261	SAMEA2340495							S	NA	NA	S	NA	NA	S	S	NA	S	S	NA	R	NA	NA	S
1280.81	PRJEB5261	SAMEA2340497							S	NA	NA	S	NA	NA	S	S	NA	S	S	NA	R	NA	NA	S
1280.81	PRJEB5261	SAMEA2340498							S	NA	NA	S	NA	NA	S	S	S	S	S	NA	R	NA	NA	S
1280.81	PRJEB5261	SAMEA2340499							S	NA	NA	S	NA	NA	S	S	S	S	S	NA	R	NA	NA	S
1280.81	PRJEB5261	SAMEA2340500							S	NA	NA	S	NA	NA	S	S	NA	S	S	NA	R	NA	NA	S
1280.81	PRJEB5261	SAMEA2340501							S	NA	NA	S	NA	NA	S	S	NA	S	S	NA	S	NA	NA	S
1280.81	PRJEB5261	SAMEA2340502							S	NA	NA	S	NA	NA	S	S	S	S	S	NA	R	NA	NA	S
1280.81	PRJEB5261	SAMEA2340504							S	NA	NA	S	NA	NA	S	S	S	S	S	NA	R	NA	NA	S
1280.81	PRJEB5261	SAMEA2340506							S	NA	NA	S	NA	NA	S	S	S	S	S	NA	R	NA	NA	S
1280.81	PRJEB5261	SAMEA2340507							S	NA	NA	S	NA	NA	R	S	R	R	S	NA	S	NA	NA	S
1280.81	PRJEB5261	SAMEA2340508							S	NA	NA	S	NA	NA	R	S	NA	R	S	NA	S	NA	NA	S
1280.81	PRJEB5261	SAMEA2340509							S	NA	NA	S	NA	NA	R	S	S	S	S	NA	R	NA	NA	S
1280.81	PRJEB5261	SAMEA2340510							S	NA	NA	S	NA	NA	S	S	S	S	S	NA	R	NA	NA	S
1280.81	PRJEB5261	SAMEA2340511							S	NA	NA	S	NA	NA	S	S	NA	S	S	NA	R	NA	NA	S
1280.81	PRJEB5261	SAMEA2340519							S	NA	NA	S	NA	NA	S	S	S	S	S	NA	R	NA	NA	S
1280.81	PRJEB5261	SAMEA2340520							S	NA	NA	S	NA	NA	S	S	S	S	S	NA	R	NA	NA	S
1280.81	PRJEB5261	SAMEA2340525							S	NA	NA	S	NA	NA	S	S	NA	S	S	NA	S	NA	NA	S
1280.81	PRJEB5261	SAMEA2340527							S	NA	NA	S	NA	NA	S	S	NA	R	S	NA	R	NA	NA	S
1280.81	PRJEB5261	SAMEA2340528							S	NA	NA	S	NA	NA	R	S	NA	R	S	NA	R	NA	NA	S
1280.81	PRJEB5261	SAMEA2340530							S	NA	NA	S	NA	NA	S	S	NA	R	S	NA	R	NA	NA	S
1280.81	PRJEB5261	SAMEA2340531							S	NA	NA	S	NA	NA	S	S	S	S	S	NA	R	NA	NA	S
1280.81	PRJEB5261	SAMEA2340533							S	NA	NA	S	NA	NA	S	S	NA	S	S	NA	R	NA	NA	S
1280.81	PRJEB5261	SAMEA2340534							S	NA	NA	S	NA	NA	S	S	NA	S	S	NA	R	NA	NA	S
1280.81	PRJEB5261	SAMEA2340537							S	NA	NA	S	NA	NA	S	S	S	S	S	NA	R	NA	NA	S
1280.81	PRJEB5261	SAMEA2340538							S	NA	NA	S	NA	NA	S	S	S	S	S	NA	R	NA	NA	S
1280.81	PRJEB5261	SAMEA2340539							S	NA	NA	S	NA	NA	S	S	S	S	S	NA	R	NA	NA	S
1280.81	PRJEB5261	SAMEA2340540							S	NA	NA	S	NA	NA	S	S	S	S	S	NA	R	NA	NA	S
1280.81	PRJEB5261	SAMEA2340541							S	NA	NA	S	NA	NA	S	S	S	S	S	NA	R	NA	NA	S
1280.81	PRJEB5261	SAMEA2340542							S	NA	NA	S	NA	NA	S	S	R	R	S	NA	R	NA	NA	S
1280.81	PRJEB5261	SAMEA2340551							S	NA	NA	S	NA	NA	R	S	S	S	S	NA	R	NA	NA	S
1280.81	PRJEB5261	SAMEA2340552							S	NA	NA	S	NA	NA	S	S	NA	S	S	NA	R	NA	NA	S
1280.81	PRJEB5261	SAMEA2340554							S	NA	NA	S	NA	NA	S	S	NA	S	S	NA	R	NA	NA	S
1280.82	PRJEB5261	SAMEA2340555							S	NA	NA	S	NA	NA	S	S	R	R	S	NA	R	NA	NA	S
1280.82	PRJEB5261	SAMEA2340556							S	NA	NA	S	NA	NA	S	S	R	R	S	NA	S	NA	NA	S
1280.82	PRJEB5261	SAMEA2340557							S	NA	NA	S	NA	NA	S	S	S	S	S	NA	R	NA	NA	S
1280.82	PRJEB5261	SAMEA2340559							S	NA	NA	S	NA	NA	S	S	S	S	S	NA	R	NA	NA	S
1280.82	PRJEB5261	SAMEA2340560							S	NA	NA	S	NA	NA	S	S	S	S	S	NA	R	NA	NA	S
1280.82	PRJEB5261	SAMEA2340562							S	NA	NA	S	NA	NA	S	S	NA	S	S	NA	S	NA	NA	S
1280.82	PRJEB5261	SAMEA2340563							S	NA	NA	R	NA	NA	S	S	R	R	R	NA	R	NA	NA	S
1280.82	PRJEB5261	SAMEA2340564							S	NA	NA	S	NA	NA	S	S	NA	S	S	NA	S	NA	NA	S
1280.82	PRJEB5261	SAMEA2340565							S	NA	NA	R	NA	NA	S	S	NA	R	R	NA	R	NA	NA	S
1280.82	PRJEB5261	SAMEA2340566							S	NA	NA	S	NA	NA	S	S	NA	R	S	NA	S	NA	NA	S
1280.82	PRJEB5261	SAMEA2340567							S	NA	NA	S	NA	NA	S	S	NA	S	S	NA	R	NA	NA	S
1280.82	PRJEB5261	SAMEA2340571							S	NA	NA	R	NA	NA	S	S	S	S	R	NA	R	NA	NA	S
1280.82	PRJEB5261	SAMEA2340572							S	NA	NA	S	NA	NA	S	S	S	S	S	NA	R	NA	NA	S
1280.82	PRJEB5261	SAMEA2340573							S	NA	NA	S	NA	NA	S	S	S	S	S	NA	R	NA	NA	S
1280.82	PRJEB5261	SAMEA2340578							S	NA	NA	R	NA	NA	S	S	R	R	R	NA	R	NA	NA	S
1280.82	PRJEB5261	SAMEA2340580							S	NA	NA	S	NA	NA	S	S	S	S	S	NA	R	NA	NA	S
1280.82	PRJEB5261	SAMEA2340581							S	NA	NA	S	NA	NA	S	S	S	S	S	NA	S	NA	NA	S
1280.82	PRJEB5261	SAMEA2340582							S	NA	NA	S	NA	NA	S	S	S	S	S	NA	R	NA	NA	S
1280.82	PRJEB5261	SAMEA2340583							S	NA	NA	S	NA	NA	S	S	S	S	S	NA	R	NA	NA	S
1280.82	PRJEB5261	SAMEA2340584							S	NA	NA	S	NA	NA	S	S	S	S	S	NA	R	NA	NA	S
1280.82	PRJEB5261	SAMEA2340586							S	NA	NA	S	NA	NA	S	S	NA	S	S	NA	R	NA	NA	S
1280.82	PRJEB5261	SAMEA2340590							S	NA	NA	S	NA	NA	S	S	S	S	S	NA	S	NA	NA	S
1280.82	PRJEB5261	SAMEA2340591							S	NA	NA	S	NA	NA	S	S	S	S	S	NA	R	NA	NA	S
1280.82	PRJEB5261	SAMEA2340592							S	NA	NA	S	NA	NA	S	S	R	R	S	NA	R	NA	NA	S
1280.82	PRJEB5261	SAMEA2340593							S	NA	NA	R	NA	NA	S	S	NA	R	R	NA	R	NA	NA	S
1280.82	PRJEB5261	SAMEA2340595							S	NA	NA	S	NA	NA	R	S	S	S	S	NA	R	NA	NA	S
1280.82	PRJEB5261	SAMEA2340598							S	NA	NA	S	NA	NA	S	S	S	S	S	NA	R	NA	NA	S
1280.82	PRJEB5261	SAMEA2340600							S	NA	NA	S	NA	NA	S	S	S	S	S	NA	R	NA	NA	S
1280.82	PRJEB5261	SAMEA2340601							S	NA	NA	S	NA	NA	S	S	S	S	S	NA	R	NA	NA	S
1280.82	PRJEB5261	SAMEA2340603							S	NA	NA	S	NA	NA	S	S	S	S	S	NA	R	NA	NA	S
1280.82	PRJEB5261	SAMEA2340607							S	NA	NA	S	NA	NA	S	S	S	S	S	NA	R	NA	NA	S
1280.82	PRJEB5261	SAMEA2340608							S	NA	NA	R	NA	NA	S	S	S	S	S	NA	R	NA	NA	S
1280.82	PRJEB5261	SAMEA2340611							S	NA	NA	S	NA	NA	S	S	S	S	S	NA	R	NA	NA	S
1280.82	PRJEB5261	SAMEA2340613							S	NA	NA	S	NA	NA	S	S	S	S	S	NA	R	NA	NA	S
1280.82	PRJEB5261	SAMEA2340614							S	NA	NA	S	NA	NA	S	S	R	R	S	NA	R	NA	NA	S
1280.82	PRJEB5261	SAMEA2340615							S	NA	NA	S	NA	NA	S	S	R	R	S	NA	R	NA	NA	S
1280.82	PRJEB5261	SAMEA2340616							S	NA	NA	R	NA	NA	S	S	S	S	S	NA	R	NA	NA	S
1280.82	PRJEB5261	SAMEA2340617							S	NA	NA	S	NA	NA	S	S	S	S	S	NA	R	NA	NA	S
1280.82	PRJEB5261	SAMEA2340618							S	NA	NA	S	NA	NA	S	S	S	S	S	NA	R	NA	NA	S
1280.82	PRJEB5261	SAMEA2340622							S	NA	NA	S	NA	NA	S	S	S	S	S	NA	R	NA	NA	S
1280.82	PRJEB5261	SAMEA2340624							S	NA	NA	R	NA	NA	R	S	NA	R	R	NA	R	NA	NA	S
1280.82	PRJEB5261	SAMEA2340626							S	NA	NA	S	NA	NA	R	S	S	S	S	NA	R	NA	NA	S
1280.82	PRJEB5261	SAMEA2340627							S	NA	NA	S	NA	NA	S	S	S	S	S	NA	S	NA	NA	S
1280.82	PRJEB5261	SAMEA2340629							S	NA	NA	R	NA	NA	S	S	R	R	R	NA	R	NA	NA	S
1280.82	PRJEB5261	SAMEA2340635							S	NA	NA	S	NA	NA	S	S	NA	S	S	NA	R	NA	NA	S
1280.82	PRJEB5261	SAMEA2340636							S	NA	NA	S	NA	NA	S	S	NA	S	S	NA	R	NA	NA	S
1280.82	PRJEB5261	SAMEA2340637							S	NA	NA	S	NA	NA	S	S	NA	S	S	NA	R	NA	NA	S
1280.82	PRJEB5261	SAMEA2340638							S	NA	NA	S	NA	NA	S	S	NA	S	S	NA	R	NA	NA	S
1280.82	PRJEB5261	SAMEA2340639							S	NA	NA	S	NA	NA	S	S	NA	S	S	NA	R	NA	NA	S
1280.82	PRJEB5261	SAMEA2340640							S	NA	NA	S	NA	NA	S	S	NA	S	S	NA	S	NA	NA	S
1280.82	PRJEB5261	SAMEA2340641							S	NA	NA	S	NA	NA	S	S	NA	S	S	NA	R	NA	NA	S
1280.82	PRJEB5261	SAMEA2340642							S	NA	NA	S	NA	NA	S	S	NA	S	R	NA	R	NA	NA	R
1280.82	PRJEB5261	SAMEA2340643							S	NA	NA	S	NA	NA	R	S	NA	S	S	NA	R	NA	NA	S
1280.82	PRJEB5261	SAMEA2340644							S	NA	NA	S	NA	NA	S	S	NA	S	S	NA	S	NA	NA	S
1280.82	PRJEB5261	SAMEA2340647							S	NA	NA	R	NA	NA	S	S	NA	R	R	NA	R	NA	NA	S
1280.82	PRJEB5261	SAMEA2340650							S	NA	NA	S	NA	NA	S	S	NA	S	S	NA	R	NA	NA	S
1280.82	PRJEB5261	SAMEA2340651							S	NA	NA	S	NA	NA	S	S	NA	S	S	NA	R	NA	NA	S
1280.82	PRJEB5261	SAMEA2340654							S	NA	NA	S	NA	NA	S	S	NA	S	S	NA	R	NA	NA	S
1280.83	PRJEB5261	SAMEA2340659							S	NA	NA	S	NA	NA	R	S	NA	S	S	NA	R	NA	NA	S
1280.83	PRJEB5261	SAMEA2340660							S	NA	NA	S	NA	NA	S	S	NA	S	S	NA	R	NA	NA	S
1280.83	PRJEB5261	SAMEA2340661							S	NA	NA	S	NA	NA	S	S	NA	S	S	NA	R	NA	NA	S
1280.83	PRJEB5261	SAMEA2340664							S	NA	NA	R	NA	NA	S	S	NA	S	R	NA	R	NA	NA	S
1280.83	PRJEB5261	SAMEA2340665							S	NA	NA	S	NA	NA	S	S	NA	S	S	NA	R	NA	NA	S
1280.83	PRJEB5261	SAMEA2340666							S	NA	NA	S	NA	NA	R	S	NA	S	S	NA	R	NA	NA	S
1280.83	PRJEB5261	SAMEA2340667							S	NA	NA	S	NA	NA	S	S	NA	S	S	NA	R	NA	NA	S
1280.83	PRJEB5261	SAMEA2340668							S	NA	NA	S	NA	NA	S	S	NA	S	S	NA	S	NA	NA	S
1280.83	PRJEB5261	SAMEA2340669							S	NA	NA	S	NA	NA	S	S	NA	S	S	NA	R	NA	NA	S
1280.83	PRJEB5261	SAMEA2340670							S	NA	NA	S	NA	NA	S	S	NA	S	S	NA	R	NA	NA	S
1280.83	PRJEB5261	SAMEA2340674							S	NA	NA	S	NA	NA	R	S	NA	S	S	NA	R	NA	NA	R
1280.83	PRJEB5261	SAMEA2340675							S	NA	NA	S	NA	NA	S	S	NA	S	S	NA	R	NA	NA	S
1280.83	PRJEB5261	SAMEA2340676							S	NA	NA	S	NA	NA	S	S	NA	R	S	NA	R	NA	NA	S
1280.83	PRJEB5261	SAMEA2340680							S	NA	NA	S	NA	NA	S	S	NA	S	S	NA	R	NA	NA	R
1280.83	PRJEB5261	SAMEA2340681							R	NA	NA	S	NA	NA	S	S	NA	S	S	NA	R	NA	NA	S
1280.83	PRJEB5261	SAMEA2340686							S	NA	NA	S	NA	NA	S	S	NA	S	S	NA	S	NA	NA	S
1280.83	PRJEB5261	SAMEA2340687							S	NA	NA	S	NA	NA	S	S	NA	S	S	NA	R	NA	NA	S
1280.83	PRJEB5261	SAMEA2340688							S	NA	NA	S	NA	NA	S	S	NA	S	S	NA	R	NA	NA	S
1280.83	PRJEB5261	SAMEA2340690							S	NA	NA	S	NA	NA	S	S	NA	S	S	NA	R	NA	NA	R
1280.83	PRJEB5261	SAMEA2340691							S	NA	NA	S	NA	NA	S	S	NA	S	S	NA	R	NA	NA	S
1280.83	PRJEB5261	SAMEA2340694							S	NA	NA	S	NA	NA	S	S	NA	S	S	NA	R	NA	NA	S
1280.83	PRJEB5261	SAMEA2340695							S	NA	NA	S	NA	NA	S	S	NA	S	S	NA	R	NA	NA	S
1280.83	PRJEB5261	SAMEA2340696							S	NA	NA	S	NA	NA	S	S	NA	S	S	NA	R	NA	NA	S
1280.83	PRJEB5261	SAMEA2340698							S	NA	NA	S	NA	NA	S	S	NA	R	S	NA	R	NA	NA	S
1280.83	PRJEB5261	SAMEA2340699							S	NA	NA	S	NA	NA	S	S	NA	S	S	NA	R	NA	NA	S
1280.83	PRJEB5261	SAMEA2340703							S	NA	NA	S	NA	NA	S	S	NA	S	S	NA	R	NA	NA	S
1280.83	PRJEB5261	SAMEA2340704							S	NA	NA	S	NA	NA	S	S	NA	S	S	NA	R	NA	NA	S
1280.83	PRJEB5261	SAMEA2340705							S	NA	NA	S	NA	NA	S	S	NA	R	S	NA	S	NA	NA	S
1280.83	PRJEB5261	SAMEA2340710							S	NA	NA	S	NA	NA	S	S	NA	S	S	NA	S	NA	NA	S
1280.83	PRJEB5261	SAMEA2340711							S	NA	NA	S	NA	NA	S	S	NA	S	S	NA	R	NA	NA	R
1280.83	PRJEB5261	SAMEA2340712							S	NA	NA	S	NA	NA	S	S	NA	S	S	NA	R	NA	NA	S
1280.83	PRJEB5261	SAMEA2340716							S	NA	NA	S	NA	NA	S	S	NA	S	S	NA	R	NA	NA	R
1280.83	PRJEB5261	SAMEA2340715							S	NA	NA	S	NA	NA	S	S	NA	S	S	NA	R	NA	NA	S
1280.83	PRJEB5261	SAMEA2340718							S	NA	NA	R	NA	NA	S	S	NA	R	R	NA	R	NA	NA	S
1280.83	PRJEB5261	SAMEA2340719							S	NA	NA	S	NA	NA	S	S	NA	S	S	NA	R	NA	NA	S
1280.83	PRJEB5261	SAMEA2340720							S	NA	NA	S	NA	NA	S	S	NA	S	S	NA	R	NA	NA	S
1280.83	PRJEB5261	SAMEA2340722							S	NA	NA	S	NA	NA	S	S	NA	S	S	NA	S	NA	NA	S
1280.83	PRJEB5261	SAMEA2340728							S	NA	NA	S	NA	NA	S	S	NA	S	S	NA	R	NA	NA	S
1280.83	PRJEB5261	SAMEA2340729							S	NA	NA	S	NA	NA	S	S	NA	S	S	NA	S	NA	NA	S
1280.83	PRJEB5261	SAMEA2340730							S	NA	NA	S	NA	NA	S	S	NA	S	S	NA	R	NA	NA	S
1280.83	PRJEB5261	SAMEA2340731							S	NA	NA	R	NA	NA	S	S	NA	R	R	NA	R	NA	NA	S
1280.83	PRJEB5261	SAMEA2340733							S	NA	NA	S	NA	NA	S	S	NA	S	S	NA	R	NA	NA	S
1280.83	PRJEB5261	SAMEA2340735							S	NA	NA	S	NA	NA	R	S	NA	S	S	NA	S	NA	NA	S
1280.83	PRJEB5261	SAMEA2340736							S	NA	NA	S	NA	NA	S	S	NA	S	S	NA	R	NA	NA	S
1280.83	PRJEB5261	SAMEA2340737							S	NA	NA	S	NA	NA	S	S	NA	S	S	NA	R	NA	NA	S
1280.83	PRJEB5261	SAMEA2340739							S	NA	NA	S	NA	NA	S	S	NA	S	S	NA	R	NA	NA	S
1280.83	PRJEB5261	SAMEA2340742							S	NA	NA	S	NA	NA	S	S	NA	S	S	NA	S	NA	NA	S
1280.83	PRJEB5261	SAMEA2340747							S	NA	NA	S	NA	NA	R	S	NA	S	S	NA	R	NA	NA	S
1280.83	PRJEB5261	SAMEA2340748							S	NA	NA	S	NA	NA	S	S	NA	S	S	NA	R	NA	NA	S
1280.83	PRJEB5261	SAMEA2340749							S	NA	NA	S	NA	NA	S	S	NA	S	S	NA	R	NA	NA	S
1280.83	PRJEB5261	SAMEA2340750							S	NA	NA	S	NA	NA	R	S	NA	S	S	NA	S	NA	NA	S
1280.83	PRJEB5261	SAMEA2340751							S	NA	NA	S	NA	NA	R	S	NA	S	S	NA	S	NA	NA	R
1280.83	PRJEB5261	SAMEA2340753							S	NA	NA	S	NA	NA	S	S	NA	S	S	NA	R	NA	NA	S
1280.83	PRJEB5261	SAMEA2340755							S	NA	NA	S	NA	NA	S	S	NA	S	S	NA	S	NA	NA	S
1280.84	PRJEB5261	SAMEA2340757							S	NA	NA	S	NA	NA	S	S	NA	S	S	NA	R	NA	NA	S
1280.84	PRJEB5261	SAMEA2340046							S	NA	NA	S	NA	NA	S	S	NA	S	S	NA	R	NA	NA	S
1280.84	PRJEB5261	SAMEA2340178							S	NA	NA	S	NA	NA	S	S	NA	S	S	NA	R	NA	NA	S
1280.84	PRJEB5261	SAMEA2340045							S	NA	NA	S	NA	NA	S	S	NA	S	S	NA	S	NA	NA	S
1280.84	PRJEB5261	SAMEA2340291							S	NA	NA	R	NA	NA	S	S	R	R	R	NA	R	NA	NA	S
1280.84	PRJEB5261	SAMEA2340051							S	NA	NA	S	NA	NA	S	S	NA	S	S	NA	R	NA	NA	S
1280.84	PRJEB5261	SAMEA2340174							S	NA	NA	S	NA	NA	S	S	NA	S	S	NA	R	NA	NA	S
1280.84	PRJEB5261	SAMEA2340175							S	NA	NA	S	NA	NA	S	S	NA	S	S	NA	S	NA	NA	S
1280.84	PRJEB5261	SAMEA2340043							S	NA	NA	S	NA	NA	S	S	NA	S	S	NA	R	NA	NA	S
1280.84	PRJEB5261	SAMEA2340173							S	NA	NA	S	NA	NA	R	S	NA	S	S	NA	R	NA	NA	S
1280.84	PRJEB5261	SAMEA2340290							S	NA	NA	S	NA	NA	S	S	S	S	S	NA	R	NA	NA	S
1280.84	PRJEB5261	SAMEA2340283							S	NA	NA	R	NA	NA	S	S	R	R	R	NA	R	NA	NA	S
1280.84	PRJEB5261	SAMEA2340289							S	NA	NA	S	NA	NA	S	S	S	S	S	NA	R	NA	NA	S
1280.84	PRJEB5261	SAMEA2340288							S	NA	NA	R	NA	NA	S	S	R	R	R	NA	R	NA	NA	S
1280.84	PRJEB5261	SAMEA2340286							S	NA	NA	S	NA	NA	S	S	S	S	S	NA	S	NA	NA	S
1280.84	PRJEB5261	SAMEA2340282							S	NA	NA	S	NA	NA	S	S	S	S	S	NA	S	NA	NA	S
1280.84	PRJEB5261	SAMEA2340105							S	NA	NA	S	NA	NA	S	S	NA	S	S	NA	R	NA	NA	S
1280.84	PRJEB5261	SAMEA2339856							S	NA	NA	R	NA	NA	S	S	R	R	R	NA	R	NA	NA	S
1280.84	PRJEB5261	SAMEA2340108							S	NA	NA	S	NA	NA	S	S	NA	S	S	NA	R	NA	NA	S
1280.84	PRJEB5261	SAMEA2340195							S	NA	NA	S	NA	NA	S	S	NA	S	S	NA	R	NA	NA	S
1280.84	PRJEB5261	SAMEA2340194							S	NA	NA	S	NA	NA	S	S	NA	S	S	NA	S	NA	NA	S
1280.84	PRJEB5261	SAMEA2339921							S	NA	NA	S	NA	NA	S	S	S	S	S	NA	R	NA	NA	S
1280.84	PRJEB5261	SAMEA2339922							S	NA	NA	S	NA	NA	S	S	S	S	S	NA	R	NA	NA	S
1280.84	PRJEB5261	SAMEA2339867							S	NA	NA	R	NA	NA	S	S	S	S	R	NA	R	NA	NA	S
1280.84	PRJEB5261	SAMEA2339864							S	NA	NA	R	NA	NA	S	S	R	R	R	NA	R	NA	NA	S
1280.84	PRJEB5261	SAMEA2339863							S	NA	NA	R	NA	NA	S	S	R	R	R	NA	R	NA	NA	S
1280.84	PRJEB5261	SAMEA2339868							S	NA	NA	R	NA	NA	S	S	R	R	R	NA	R	NA	NA	S
1280.84	PRJEB5261	SAMEA2340001							S	NA	NA	R	NA	NA	S	S	NA	S	S	NA	R	NA	NA	S
1280.84	PRJEB5261	SAMEA2340272							S	NA	NA	R	NA	NA	S	S	R	R	R	NA	R	NA	NA	S
1280.84	PRJEB5261	SAMEA2339993							S	NA	NA	S	NA	NA	S	S	NA	S	S	NA	R	NA	NA	S
1280.84	PRJEB5261	SAMEA2339997							S	NA	NA	S	NA	NA	S	S	NA	S	S	NA	R	NA	NA	S
1280.84	PRJEB5261	SAMEA2340268							R	NA	NA	R	NA	NA	S	S	R	R	R	NA	R	NA	NA	S
1280.84	PRJEB5261	SAMEA2340138							S	NA	NA	S	NA	NA	S	S	NA	S	S	NA	R	NA	NA	S
1280.84	PRJEB5261	SAMEA2340266							S	NA	NA	S	NA	NA	S	S	S	S	S	NA	R	NA	NA	S
1280.84	PRJEB5261	SAMEA2340265							S	NA	NA	S	NA	NA	S	S	S	S	S	NA	R	NA	NA	S
1280.84	PRJEB5261	SAMEA2340271							S	NA	NA	S	NA	NA	S	S	S	S	S	NA	S	NA	NA	S
1280.84	PRJEB5261	SAMEA2340270							S	NA	NA	R	NA	NA	S	S	R	R	R	NA	R	NA	NA	S
1280.84	PRJEB5261	SAMEA2340269							S	NA	NA	S	NA	NA	S	S	S	S	S	NA	R	NA	NA	R
1280.84	PRJEB5261	SAMEA2340125							S	NA	NA	S	NA	NA	S	S	NA	S	S	NA	R	NA	NA	S
1280.84	PRJEB5261	SAMEA2340126							S	NA	NA	S	NA	NA	S	S	NA	S	S	NA	R	NA	NA	S
1280.84	PRJEB5261	SAMEA2340123							S	NA	NA	S	NA	NA	S	S	NA	S	S	NA	R	NA	NA	S
1280.84	PRJEB5261	SAMEA2340120							S	NA	NA	S	NA	NA	S	S	NA	S	S	NA	R	NA	NA	S
1280.84	PRJEB5261	SAMEA2340028							S	NA	NA	S	NA	NA	S	S	NA	S	S	NA	R	NA	NA	S
1280.84	PRJEB5261	SAMEA2340030							S	NA	NA	S	NA	NA	S	S	NA	S	S	NA	R	NA	NA	S
1280.84	PRJEB5261	SAMEA2340023							S	NA	NA	S	NA	NA	S	S	NA	R	S	NA	R	NA	NA	S
1280.84	PRJEB5261	SAMEA2340026							S	NA	NA	R	NA	NA	S	S	NA	R	R	NA	R	NA	NA	S
1280.84	PRJEB5261	SAMEA2340060							S	NA	NA	S	NA	NA	S	S	NA	S	S	NA	R	NA	NA	S
1280.84	PRJEB5261	SAMEA2340055							S	NA	NA	R	NA	NA	S	S	NA	S	R	NA	R	NA	NA	S
1280.84	PRJEB5261	SAMEA2340054							S	NA	NA	S	NA	NA	S	S	NA	S	S	NA	R	NA	NA	S
1280.84	PRJEB5261	SAMEA2340053							S	NA	NA	R	NA	NA	S	S	NA	S	S	NA	R	NA	NA	S
1280.84	PRJEB5261	SAMEA2340052							S	NA	NA	S	NA	NA	S	S	NA	S	S	NA	R	NA	NA	S
1280.84	PRJEB5261	SAMEA2340059							S	NA	NA	S	NA	NA	S	S	NA	R	S	NA	R	NA	NA	S
1280.84	PRJEB5261	SAMEA2340058							S	NA	NA	S	NA	NA	S	S	NA	S	S	NA	R	NA	NA	S
1280.84	PRJEB5261	SAMEA2340057							S	NA	NA	S	NA	NA	S	S	NA	S	S	NA	R	NA	NA	S
1280.84	PRJEB5261	SAMEA2340163							S	NA	NA	S	NA	NA	R	S	NA	S	S	NA	R	NA	NA	S
1280.84	PRJEB5261	SAMEA2340319							S	NA	NA	R	NA	NA	S	S	R	R	R	NA	R	NA	NA	S
1280.84	PRJEB5261	SAMEA2340165							S	NA	NA	R	NA	NA	S	S	NA	S	R	NA	R	NA	NA	S
1280.84	PRJEB5261	SAMEA2340167							S	NA	NA	S	NA	NA	S	S	NA	S	S	NA	R	NA	NA	S
1280.84	PRJEB5261	SAMEA2340170							S	NA	NA	S	NA	NA	S	S	NA	S	S	NA	R	NA	NA	S
1280.84	PRJEB5261	SAMEA2340307							S	NA	NA	S	NA	NA	R	S	S	S	S	NA	R	NA	NA	S
1280.84	PRJEB5261	SAMEA2340323							S	NA	NA	S	NA	NA	S	S	S	S	S	NA	R	NA	NA	S
1280.85	PRJEB5261	SAMEA2339858							S	NA	NA	R	NA	NA	S	S	R	R	R	NA	R	NA	NA	S
1280.85	PRJEB5261	SAMEA2339859							S	NA	NA	R	NA	NA	S	S	R	R	R	NA	R	NA	NA	S
1280.85	PRJEB5261	SAMEA2339955							S	NA	NA	S	NA	NA	S	S	NA	S	S	NA	R	NA	NA	S
1280.85	PRJEB5261	SAMEA2339954							R	NA	NA	S	NA	NA	S	S	NA	S	S	NA	S	NA	NA	S
1280.85	PRJEB5261	SAMEA2339951							S	NA	NA	S	NA	NA	R	S	NA	S	S	NA	R	NA	NA	R
1280.85	PRJEB5261	SAMEA2339953							S	NA	NA	S	NA	NA	S	S	NA	S	S	NA	R	NA	NA	S
1280.85	PRJEB5261	SAMEA2339948							S	NA	NA	R	NA	NA	R	S	NA	R	R	NA	R	NA	NA	S
1280.85	PRJEB5261	SAMEA2339947							S	NA	NA	S	NA	NA	S	S	NA	S	S	NA	R	NA	NA	S
1280.85	PRJEB5261	SAMEA2339950							S	NA	NA	S	NA	NA	S	S	NA	S	S	NA	S	NA	NA	S
1280.85	PRJEB5261	SAMEA2339949							S	NA	NA	S	NA	NA	S	S	NA	S	S	NA	R	NA	NA	S
1280.85	PRJEB5261	SAMEA2340019							S	NA	NA	S	NA	NA	R	S	NA	S	S	NA	R	NA	NA	R
1280.85	PRJEB5261	SAMEA2340020							S	NA	NA	R	NA	NA	S	S	NA	R	R	NA	R	NA	NA	S
1280.85	PRJEB5261	SAMEA2340018							S	NA	NA	S	NA	NA	S	S	NA	S	S	NA	S	NA	NA	S
1280.85	PRJEB5261	SAMEA2340015							S	NA	NA	R	NA	NA	S	S	NA	R	R	NA	R	NA	NA	S
1280.85	PRJEB5261	SAMEA2340014							S	NA	NA	S	NA	NA	S	S	NA	S	S	NA	S	NA	NA	S
1280.85	PRJEB5261	SAMEA2340067							S	NA	NA	S	NA	NA	S	S	NA	S	S	NA	R	NA	NA	S
1280.85	PRJEB5261	SAMEA2340062							S	NA	NA	S	NA	NA	S	S	NA	S	S	NA	R	NA	NA	S
1280.85	PRJEB5261	SAMEA2340063							S	NA	NA	S	NA	NA	R	S	NA	S	S	NA	R	NA	NA	S
1280.85	PRJEB5261	SAMEA2340064							S	NA	NA	S	NA	NA	R	S	NA	S	S	NA	R	NA	NA	S
1280.85	PRJEB5261	SAMEA2340158							S	NA	NA	S	NA	NA	S	S	NA	S	S	NA	R	NA	NA	S
1280.85	PRJEB5261	SAMEA2340157							S	NA	NA	S	NA	NA	S	S	NA	S	S	NA	S	NA	NA	S
1280.85	PRJEB5261	SAMEA2340160							S	NA	NA	S	NA	NA	S	S	NA	S	S	NA	R	NA	NA	S
1280.85	PRJEB5261	SAMEA2340159							S	NA	NA	S	NA	NA	S	S	NA	S	S	NA	R	NA	NA	S
1280.85	PRJEB5261	SAMEA2339929							S	NA	NA	S	NA	NA	S	S	NA	R	S	NA	R	NA	NA	S
1280.85	PRJEB5261	SAMEA2340155							S	NA	NA	S	NA	NA	S	S	NA	S	S	NA	S	NA	NA	S
1280.85	PRJEB5261	SAMEA2340156							S	NA	NA	R	NA	NA	S	S	NA	R	R	NA	R	NA	NA	S
1280.85	PRJEB5261	SAMEA2340147							S	NA	NA	S	NA	NA	R	S	NA	S	S	NA	R	NA	NA	S
1280.85	PRJEB5261	SAMEA2340162							S	NA	NA	R	NA	NA	S	S	NA	S	S	NA	R	NA	NA	S
1280.85	PRJEB5261	SAMEA2340161							S	NA	NA	S	NA	NA	S	S	NA	S	S	NA	S	NA	NA	S
1280.85	PRJEB5261	SAMEA2340079							S	NA	NA	S	NA	NA	S	S	NA	S	S	NA	S	NA	NA	S
1280.85	PRJEB5261	SAMEA2339900							R	NA	NA	R	NA	NA	S	S	R	R	R	NA	R	NA	NA	S
1280.85	PRJEB5261	SAMEA2339899							S	NA	NA	R	NA	NA	S	S	R	R	R	NA	R	NA	NA	S
1280.85	PRJEB5261	SAMEA2339901							S	NA	NA	R	NA	NA	S	S	R	R	R	NA	R	NA	NA	S
1280.85	PRJEB5261	SAMEA2339897							S	NA	NA	R	NA	NA	S	S	R	R	R	NA	R	NA	NA	S
1280.85	PRJEB5261	SAMEA2340107							S	NA	NA	S	NA	NA	S	S	NA	S	S	NA	R	NA	NA	S
1280.85	PRJEB5261	SAMEA2339898							R	NA	NA	R	NA	NA	S	S	R	R	R	NA	R	NA	NA	S
1280.85	PRJEB5261	SAMEA2340333							S	NA	NA	R	NA	NA	S	S	S	S	R	NA	R	NA	NA	S
1280.85	PRJEB5261	SAMEA2340332							S	NA	NA	R	NA	NA	S	S	S	S	S	NA	R	NA	NA	S
1280.85	PRJEB5261	SAMEA2340331							S	NA	NA	S	NA	NA	S	S	S	S	S	NA	R	NA	NA	S
1280.85	PRJEB5261	SAMEA2339881							S	NA	NA	R	NA	NA	S	S	R	R	R	NA	R	NA	NA	S
1280.85	PRJEB5261	SAMEA2339880							S	NA	NA	R	NA	NA	S	S	R	R	R	NA	R	NA	NA	S
1280.85	PRJEB5261	SAMEA2339879							S	NA	NA	R	NA	NA	S	S	R	R	R	NA	R	NA	NA	S
1280.85	PRJEB5261	SAMEA2339877							S	NA	NA	R	NA	NA	S	S	R	R	R	NA	R	NA	NA	R
1280.85	PRJEB5261	SAMEA2339876							S	NA	NA	R	NA	NA	S	S	R	R	R	NA	R	NA	NA	S
1280.85	PRJEB5261	SAMEA2339878							S	NA	NA	R	NA	NA	S	S	R	R	R	NA	R	NA	NA	S
1280.85	PRJEB5261	SAMEA2340085							S	NA	NA	S	NA	NA	S	S	NA	S	S	NA	R	NA	NA	S
1280.85	PRJEB5261	SAMEA2340150							S	NA	NA	S	NA	NA	S	S	NA	S	S	NA	R	NA	NA	S
1280.85	PRJEB5261	SAMEA2340151							S	NA	NA	S	NA	NA	S	S	NA	S	S	NA	S	NA	NA	S
1280.85	PRJEB5261	SAMEA2340148							S	NA	NA	S	NA	NA	S	S	NA	S	S	NA	R	NA	NA	S
1280.85	PRJEB5261	SAMEA2340149							S	NA	NA	R	NA	NA	S	S	NA	R	R	NA	R	NA	NA	S
1280.85	PRJEB5261	SAMEA2340146							S	NA	NA	R	NA	NA	S	S	NA	S	R	NA	R	NA	NA	S
1280.85	PRJEB5261	SAMEA2339928							S	NA	NA	S	NA	NA	S	S	NA	S	S	NA	R	NA	NA	S
1280.85	PRJEB5261	SAMEA2339927							S	NA	NA	S	NA	NA	S	S	NA	S	S	NA	S	NA	NA	S
1280.85	PRJEB5261	SAMEA2339926							S	NA	NA	R	NA	NA	S	S	NA	R	S	NA	R	NA	NA	S
1280.85	PRJEB5261	SAMEA2339925							S	NA	NA	S	NA	NA	S	S	NA	S	S	NA	S	NA	NA	S
1280.85	PRJEB5261	SAMEA2339924							S	NA	NA	S	NA	NA	S	S	NA	S	S	NA	R	NA	NA	S
1280.85	PRJEB5261	SAMEA2339923							S	NA	NA	S	NA	NA	S	S	NA	S	S	NA	R	NA	NA	S
1280.85	PRJEB5261	SAMEA2340153							S	NA	NA	S	NA	NA	S	S	NA	S	S	NA	S	NA	NA	S
1280.85	PRJEB5261	SAMEA2340316							S	NA	NA	R	NA	NA	S	S	R	R	R	NA	R	NA	NA	S
1280.86	PRJEB5261	SAMEA2340089							S	NA	NA	S	NA	NA	S	S	NA	S	S	NA	S	NA	NA	S
1280.86	PRJEB5261	SAMEA2340325							S	NA	NA	S	NA	NA	S	S	S	S	S	NA	R	NA	NA	S
1280.86	PRJEB5261	SAMEA2340334							S	NA	NA	S	NA	NA	R	S	S	S	S	NA	R	NA	NA	S
1280.86	PRJEB5261	SAMEA2340335							S	NA	NA	R	NA	NA	S	S	S	S	S	NA	R	NA	NA	S
1280.86	PRJEB5261	SAMEA2340024							S	NA	NA	R	NA	NA	S	S	NA	S	R	NA	R	NA	NA	S
1280.86	PRJEB5261	SAMEA2339874							S	NA	NA	R	NA	NA	S	S	R	R	R	NA	R	NA	NA	S
1280.86	PRJEB5261	SAMEA2339875							S	NA	NA	R	NA	NA	S	S	R	R	R	NA	R	NA	NA	S
1280.86	PRJEB5261	SAMEA2339872							S	NA	NA	R	NA	NA	S	S	R	R	R	NA	R	NA	NA	S
1280.86	PRJEB5261	SAMEA2339873							S	NA	NA	R	NA	NA	S	S	R	R	R	NA	R	NA	NA	S
1280.86	PRJEB5261	SAMEA2339871							S	NA	NA	R	NA	NA	S	S	R	R	R	NA	R	NA	NA	S
1280.86	PRJEB5261	SAMEA2339870							S	NA	NA	R	NA	NA	S	S	R	R	R	NA	R	NA	NA	S
1280.86	PRJEB5261	SAMEA2340031							S	NA	NA	S	NA	NA	S	S	NA	S	S	NA	R	NA	NA	S
1280.86	PRJEB5261	SAMEA2339968							S	NA	NA	R	NA	NA	S	S	NA	S	R	NA	R	NA	NA	S
1280.86	PRJEB5261	SAMEA2339967							S	NA	NA	R	NA	NA	S	S	NA	S	R	NA	R	NA	NA	S
1280.86	PRJEB5261	SAMEA2339965							S	NA	NA	R	NA	NA	R	S	NA	S	S	NA	R	NA	NA	S
1280.86	PRJEB5261	SAMEA2339972							S	NA	NA	R	NA	NA	S	S	NA	S	R	NA	R	NA	NA	S
1280.86	PRJEB5261	SAMEA2339982							S	NA	NA	S	NA	NA	S	S	NA	S	S	NA	R	NA	NA	S
1280.86	PRJEB5261	SAMEA2340074							S	NA	NA	S	NA	NA	S	S	NA	S	S	NA	R	NA	NA	S
1280.86	PRJEB5261	SAMEA2340077							S	NA	NA	R	NA	NA	S	S	NA	R	S	NA	R	NA	NA	S
1280.86	PRJEB5261	SAMEA2340076							S	NA	NA	S	NA	NA	S	S	NA	R	S	NA	R	NA	NA	S
1280.86	PRJEB5261	SAMEA2340083							S	NA	NA	S	NA	NA	S	S	NA	S	S	NA	R	NA	NA	S
1280.86	PRJEB5261	SAMEA2340144							S	NA	NA	S	NA	NA	S	S	NA	S	S	NA	R	NA	NA	S
1280.86	PRJEB5261	SAMEA2340145							S	NA	NA	S	NA	NA	S	S	NA	S	S	NA	R	NA	NA	S
1280.86	PRJEB5261	SAMEA2340139							S	NA	NA	S	NA	NA	S	S	NA	S	S	NA	S	NA	NA	S
1280.86	PRJEB5261	SAMEA2340267							S	NA	NA	R	NA	NA	S	S	R	R	R	NA	R	NA	NA	S
1280.86	PRJEB5261	SAMEA2340137							S	NA	NA	S	NA	NA	S	S	NA	S	S	NA	R	NA	NA	S
1280.86	PRJEB5261	SAMEA2340136							S	NA	NA	S	NA	NA	S	S	NA	S	S	NA	R	NA	NA	S
1280.86	PRJEB5261	SAMEA2340143							S	NA	NA	S	NA	NA	S	S	NA	S	S	NA	R	NA	NA	S
1280.86	PRJEB5261	SAMEA2340141							S	NA	NA	R	NA	NA	S	S	NA	S	R	NA	R	NA	NA	S
1280.86	PRJEB5261	SAMEA2340140							S	NA	NA	S	NA	NA	S	S	NA	S	S	NA	R	NA	NA	S
1280.86	PRJEB5261	SAMEA2339930							S	NA	NA	S	NA	NA	S	S	NA	S	S	NA	R	NA	NA	S
1280.86	PRJEB5261	SAMEA2340097							S	NA	NA	S	NA	NA	S	S	NA	S	S	NA	R	NA	NA	S
1280.86	PRJEB5261	SAMEA2340096							S	NA	NA	S	NA	NA	S	S	NA	S	S	NA	S	NA	NA	R
1280.86	PRJEB5261	SAMEA2340095							S	NA	NA	S	NA	NA	R	S	NA	S	S	NA	R	NA	NA	S
1280.86	PRJEB5261	SAMEA2340094							S	NA	NA	S	NA	NA	R	S	NA	S	S	NA	R	NA	NA	S
1280.86	PRJEB5261	SAMEA2340093							S	NA	NA	S	NA	NA	S	S	NA	S	S	NA	R	NA	NA	S
1280.86	PRJEB5261	SAMEA2340092							S	NA	NA	S	NA	NA	S	S	NA	R	S	NA	R	NA	NA	R
1280.86	PRJEB5261	SAMEA2340091							S	NA	NA	S	NA	NA	S	S	NA	S	S	NA	R	NA	NA	S
1280.86	PRJEB5261	SAMEA2340090							S	NA	NA	S	NA	NA	S	S	NA	S	S	NA	R	NA	NA	S
1280.86	PRJEB5261	SAMEA2340164							S	NA	NA	S	NA	NA	S	S	NA	S	S	NA	S	NA	NA	S
1280.86	PRJEB5261	SAMEA2340223							S	NA	NA	S	NA	NA	S	S	NA	S	S	NA	R	NA	NA	S
1280.86	PRJEB5261	SAMEA2340222							S	NA	NA	S	NA	NA	S	S	NA	S	S	NA	S	NA	NA	S
1280.86	PRJEB5261	SAMEA2340228							S	NA	NA	R	NA	NA	S	S	NA	S	R	NA	R	NA	NA	S
1280.86	PRJEB5261	SAMEA2340227							S	NA	NA	R	NA	NA	S	S	NA	R	R	NA	R	NA	NA	S
1280.86	PRJEB5261	SAMEA2340226							S	NA	NA	R	NA	NA	S	S	NA	S	R	NA	R	NA	NA	S
1280.86	PRJEB5261	SAMEA2340225							S	NA	NA	S	NA	NA	S	S	NA	S	S	NA	R	NA	NA	S
1280.86	PRJEB5261	SAMEA2339887							S	NA	NA	R	NA	NA	S	S	R	R	R	NA	R	NA	NA	S
1280.86	PRJEB5261	SAMEA2339888							S	NA	NA	R	NA	NA	S	S	R	R	R	NA	R	NA	NA	S
1280.86	PRJEB5261	SAMEA2339891							S	NA	NA	R	NA	NA	S	S	S	S	R	NA	R	NA	NA	S
1280.86	PRJEB5261	SAMEA2340306							S	NA	NA	S	NA	NA	S	S	S	S	S	NA	R	NA	NA	S
1280.86	PRJEB5261	SAMEA2340305							S	NA	NA	S	NA	NA	S	S	S	S	S	NA	R	NA	NA	S
1280.86	PRJEB5261	SAMEA2340299							S	NA	NA	S	NA	NA	S	S	S	S	S	NA	R	NA	NA	S
1280.86	PRJEB5261	SAMEA2339920							S	NA	NA	S	NA	NA	S	S	S	S	S	NA	R	NA	NA	S
1280.86	PRJEB5261	SAMEA2339916							S	NA	NA	S	NA	NA	S	S	S	S	S	NA	R	NA	NA	S
1280.86	PRJEB5261	SAMEA2339915							S	NA	NA	S	NA	NA	S	S	S	S	S	NA	R	NA	NA	S
1280.86	PRJEB5261	SAMEA2339917							S	NA	NA	S	NA	NA	S	S	S	S	S	NA	R	NA	NA	S
1280.86	PRJEB5261	SAMEA2339919							S	NA	NA	S	NA	NA	S	S	S	S	S	NA	R	NA	NA	S
1280.87	PRJEB5261	SAMEA2339956							S	NA	NA	S	NA	NA	R	S	NA	S	S	NA	R	NA	NA	S
1280.87	PRJEB5261	SAMEA2339957							S	NA	NA	S	NA	NA	S	S	NA	S	S	NA	S	NA	NA	S
1280.87	PRJEB5261	SAMEA2339958							S	NA	NA	S	NA	NA	S	S	NA	S	S	NA	R	NA	NA	S
1280.87	PRJEB5261	SAMEA2339963							S	NA	NA	S	NA	NA	R	S	NA	S	S	NA	R	NA	NA	S
1280.87	PRJEB5261	SAMEA2339964							S	NA	NA	S	NA	NA	S	S	NA	S	S	NA	R	NA	NA	S
1280.87	PRJEB5261	SAMEA2340298							S	NA	NA	S	NA	NA	S	S	S	S	S	NA	R	NA	NA	S
1280.87	PRJEB5261	SAMEA2340213							S	NA	NA	S	NA	NA	S	S	NA	S	S	NA	R	NA	NA	S
1280.87	PRJEB5261	SAMEA2340218							S	NA	NA	S	NA	NA	S	S	NA	S	S	NA	R	NA	NA	S
1280.87	PRJEB5261	SAMEA2340216							S	NA	NA	S	NA	NA	S	S	NA	S	S	NA	R	NA	NA	S
1280.87	PRJEB5261	SAMEA2339985							S	NA	NA	R	NA	NA	R	S	NA	R	R	NA	R	NA	NA	S
1280.87	PRJEB5261	SAMEA2340220							S	NA	NA	S	NA	NA	S	S	NA	S	S	NA	S	NA	NA	S
1280.87	PRJEB5261	SAMEA2339984							S	NA	NA	S	NA	NA	S	S	NA	S	S	NA	R	NA	NA	S
1280.87	PRJEB5261	SAMEA2339987							S	NA	NA	S	NA	NA	S	S	NA	S	S	NA	R	NA	NA	S
1280.87	PRJEB5261	SAMEA2339986							S	NA	NA	S	NA	NA	S	S	NA	R	S	NA	R	NA	NA	S
1280.87	PRJEB5261	SAMEA2339989							S	NA	NA	R	NA	NA	S	S	NA	R	R	NA	R	NA	NA	S
1280.87	PRJEB5261	SAMEA2339981							S	NA	NA	S	NA	NA	S	S	NA	S	S	NA	R	NA	NA	S
1280.87	PRJEB5261	SAMEA2340280							S	NA	NA	R	NA	NA	S	S	S	S	R	NA	R	NA	NA	S
1280.87	PRJEB5261	SAMEA2340281							S	NA	NA	S	NA	NA	S	S	S	S	S	NA	R	NA	NA	S
1280.87	PRJEB5261	SAMEA2340277							S	NA	NA	S	NA	NA	S	S	S	S	S	NA	R	NA	NA	S
1280.87	PRJEB5261	SAMEA2340276							S	NA	NA	S	NA	NA	S	S	S	S	S	NA	R	NA	NA	S
1280.87	PRJEB5261	SAMEA2340278							S	NA	NA	R	NA	NA	R	S	S	S	R	NA	R	NA	NA	S
1280.87	PRJEB5261	SAMEA2340279							S	NA	NA	S	NA	NA	S	S	R	R	S	NA	R	NA	NA	R
1280.87	PRJEB5261	SAMEA2339983							S	NA	NA	R	NA	NA	S	S	NA	S	R	NA	R	NA	NA	S
1280.87	PRJEB5261	SAMEA2340311							S	NA	NA	R	NA	NA	S	S	R	R	R	NA	R	NA	NA	S
1280.87	PRJEB5261	SAMEA2340312							S	NA	NA	R	NA	NA	S	S	R	R	R	NA	R	NA	NA	S
1280.87	PRJEB5261	SAMEA2339839							S	NA	NA	R	NA	NA	S	S	R	R	R	NA	R	NA	NA	S
1280.87	PRJEB5261	SAMEA2339836							S	NA	NA	R	NA	NA	S	S	R	R	R	NA	R	NA	NA	S
1280.87	PRJEB5261	SAMEA2339835							S	NA	NA	R	NA	NA	S	S	R	R	R	NA	R	NA	NA	S
1280.87	PRJEB5261	SAMEA2339838							S	NA	NA	R	NA	NA	S	S	R	R	R	NA	R	NA	NA	S
1280.87	PRJEB5261	SAMEA2339837							S	NA	NA	R	NA	NA	S	S	R	R	R	NA	R	NA	NA	S
1280.87	PRJEB5261	SAMEA2340197							S	NA	NA	S	NA	NA	S	S	NA	S	S	NA	R	NA	NA	S
1280.87	PRJEB5261	SAMEA2340235							S	NA	NA	R	NA	NA	S	S	NA	R	S	NA	R	NA	NA	S
1280.87	PRJEB5261	SAMEA2340196							S	NA	NA	S	NA	NA	S	S	NA	S	S	NA	R	NA	NA	S
1280.87	PRJEB5261	SAMEA2340236							S	NA	NA	S	NA	NA	S	S	NA	S	S	NA	R	NA	NA	S
1280.87	PRJEB5261	SAMEA2340237							S	NA	NA	S	NA	NA	S	S	NA	S	S	NA	R	NA	NA	S
1280.87	PRJEB5261	SAMEA2340129							S	NA	NA	S	NA	NA	R	S	NA	S	S	NA	R	NA	NA	S
1280.87	PRJEB5261	SAMEA2340232							S	NA	NA	R	NA	NA	S	S	NA	R	R	NA	R	NA	NA	S
1280.87	PRJEB5261	SAMEA2340238							S	NA	NA	S	NA	NA	S	S	NA	S	S	NA	R	NA	NA	S
1280.87	PRJEB5261	SAMEA2339849							S	NA	NA	R	NA	NA	S	S	R	R	R	NA	R	NA	NA	S
1280.87	PRJEB5261	SAMEA2339909							S	NA	NA	S	NA	NA	S	S	S	S	S	NA	R	NA	NA	S
1280.87	PRJEB5261	SAMEA2339903							S	NA	NA	S	NA	NA	S	S	S	S	S	NA	R	NA	NA	S
1280.87	PRJEB5261	SAMEA2339905							S	NA	NA	R	NA	NA	S	S	S	S	S	NA	R	NA	NA	S
1280.87	PRJEB5261	SAMEA2339906							S	NA	NA	S	NA	NA	S	S	S	S	S	NA	S	NA	NA	S
1280.87	PRJEB5261	SAMEA2339908							S	NA	NA	S	NA	NA	S	S	S	S	S	NA	S	NA	NA	S
1280.87	PRJEB5261	SAMEA2339907							S	NA	NA	S	NA	NA	S	S	S	S	S	NA	R	NA	NA	S
1280.87	PRJEB5261	SAMEA2339885							S	NA	NA	R	NA	NA	S	S	R	R	R	NA	R	NA	NA	S
1280.87	PRJEB5261	SAMEA2339914							S	NA	NA	S	NA	NA	S	S	S	S	S	NA	R	NA	NA	S
1280.87	PRJEB5261	SAMEA2339851							S	NA	NA	R	NA	NA	S	S	R	R	R	NA	R	NA	NA	S
1280.87	PRJEB5261	SAMEA2339850							S	NA	NA	R	NA	NA	R	S	R	R	R	NA	R	NA	NA	R
1280.87	PRJEB5261	SAMEA2339853							S	NA	NA	R	NA	NA	S	S	R	R	R	NA	R	NA	NA	S
1280.87	PRJEB5261	SAMEA2339852							S	NA	NA	R	NA	NA	S	S	R	R	R	NA	R	NA	NA	S
1280.87	PRJEB5261	SAMEA2339855							S	NA	NA	R	NA	NA	S	S	R	R	R	NA	R	NA	NA	S
1280.87	PRJEB5261	SAMEA2340206							S	NA	NA	S	NA	NA	S	S	NA	S	S	NA	R	NA	NA	S
1280.87	PRJEB5261	SAMEA2340203							S	NA	NA	R	NA	NA	S	S	NA	S	R	NA	R	NA	NA	S
1280.87	PRJEB5261	SAMEA2340204							S	NA	NA	R	NA	NA	S	S	NA	R	R	NA	R	NA	NA	S
1280.88	PRJEB5261	SAMEA2340210							S	NA	NA	S	NA	NA	R	S	NA	S	S	NA	R	NA	NA	S
1280.88	PRJEB5261	SAMEA2340211							S	NA	NA	S	NA	NA	S	S	NA	S	S	NA	R	NA	NA	S
1280.88	PRJEB5261	SAMEA2339978							S	NA	NA	S	NA	NA	S	S	NA	S	S	NA	R	NA	NA	S
1280.88	PRJEB5261	SAMEA2339975							S	NA	NA	S	NA	NA	S	S	NA	S	S	NA	R	NA	NA	S
1280.88	PRJEB5261	SAMEA2340248							S	NA	NA	S	NA	NA	S	S	S	S	S	NA	R	NA	NA	S
1280.88	PRJEB5261	SAMEA2340247							S	NA	NA	S	NA	NA	S	S	S	S	R	NA	R	NA	NA	R
1280.88	PRJEB5261	SAMEA2340250							S	NA	NA	S	NA	NA	S	S	S	S	S	NA	R	NA	NA	S
1280.88	PRJEB5261	SAMEA2340249							S	NA	NA	R	NA	NA	S	S	R	R	R	NA	R	NA	NA	S
1280.88	PRJEB5261	SAMEA2340252							S	NA	NA	R	NA	NA	S	S	R	R	R	NA	R	NA	NA	S
1280.88	PRJEB5261	SAMEA2340251							S	NA	NA	R	NA	NA	S	S	R	R	R	NA	R	NA	NA	S
1280.88	PRJEB5261	SAMEA2340254							S	NA	NA	S	NA	NA	S	S	S	S	R	NA	R	NA	NA	R
1280.88	PRJEB5261	SAMEA2340314							S	NA	NA	S	NA	NA	R	S	S	S	S	NA	R	NA	NA	S
1280.88	PRJEB5261	SAMEA2340403							S	NA	NA	S	NA	NA	S	S	NA	S	S	NA	R	NA	NA	S
1280.88	PRJEB5261	SAMEA2340377							S	NA	NA	S	NA	NA	S	S	NA	S	S	NA	R	NA	NA	S
1280.88	PRJEB5261	SAMEA2340435							S	NA	NA	S	NA	NA	S	S	NA	S	S	NA	R	NA	NA	S
1280.88	PRJEB5261	SAMEA2340489							S	NA	NA	S	NA	NA	S	S	S	S	S	NA	R	NA	NA	S
1280.88	PRJEB5261	SAMEA2340411							S	NA	NA	R	NA	NA	S	S	NA	R	R	NA	R	NA	NA	S
1280.88	PRJEB5261	SAMEA2340422							S	NA	NA	R	NA	NA	S	S	NA	R	R	NA	R	NA	NA	S
1280.88	PRJEB5261	SAMEA2340424							S	NA	NA	R	NA	NA	S	S	NA	S	R	NA	R	NA	NA	S
1280.88	PRJEB5261	SAMEA2340427							S	NA	NA	R	NA	NA	S	S	NA	S	R	NA	R	NA	NA	S
1280.88	PRJEB5261	SAMEA2340428							S	NA	NA	R	NA	NA	S	S	NA	S	R	NA	R	NA	NA	S
1280.88	PRJEB5261	SAMEA2340429							S	NA	NA	S	NA	NA	S	S	NA	S	S	NA	S	NA	NA	S
1280.88	PRJEB5261	SAMEA2340430							S	NA	NA	S	NA	NA	S	S	NA	S	S	NA	R	NA	NA	S
1280.88	PRJEB5261	SAMEA2340432							S	NA	NA	S	NA	NA	R	S	NA	S	S	NA	R	NA	NA	R
1280.88	PRJEB5261	SAMEA2340434							S	NA	NA	S	NA	NA	S	S	NA	S	S	NA	R	NA	NA	S
1280.88	PRJEB5261	SAMEA2340436							S	NA	NA	S	NA	NA	S	S	NA	S	S	NA	R	NA	NA	S
1280.88	PRJEB5261	SAMEA2340438							S	NA	NA	S	NA	NA	S	S	NA	S	S	NA	R	NA	NA	S
1280.94	PRJEB5261	SAMEA2339840							S	NA	NA	R	NA	NA	S	S	R	R	R	NA	R	NA	NA	S
1280.94	PRJEB5261	SAMEA2339841							S	NA	NA	R	NA	NA	S	S	R	R	R	NA	R	NA	NA	S
1280.94	PRJEB5261	SAMEA2339843							S	NA	NA	R	NA	NA	S	S	R	R	R	NA	R	NA	NA	S
1280.94	PRJEB5261	SAMEA2339846							S	NA	NA	R	NA	NA	S	S	R	R	R	NA	R	NA	NA	S
1280.94	PRJEB5261	SAMEA2339854							S	NA	NA	R	NA	NA	S	S	R	R	R	NA	R	NA	NA	S
1280.94	PRJEB5261	SAMEA2339857							S	NA	NA	R	NA	NA	S	S	R	R	R	NA	R	NA	NA	S
1280.94	PRJEB5261	SAMEA2339860							S	NA	NA	R	NA	NA	S	S	R	R	R	NA	R	NA	NA	S
1280.94	PRJEB5261	SAMEA2339861							S	NA	NA	R	NA	NA	S	S	R	R	R	NA	R	NA	NA	S
1280.94	PRJEB5261	SAMEA2339862							S	NA	NA	R	NA	NA	S	S	S	S	R	NA	R	NA	NA	S
1280.94	PRJEB5261	SAMEA2339865							S	NA	NA	R	NA	NA	S	S	R	R	R	NA	R	NA	NA	S
1280.94	PRJEB5261	SAMEA2339866							S	NA	NA	R	NA	NA	S	S	R	R	R	NA	R	NA	NA	S
1280.94	PRJEB5261	SAMEA2339869							S	NA	NA	R	NA	NA	S	S	S	S	R	NA	R	NA	NA	S
1280.94	PRJEB5261	SAMEA2339882							S	NA	NA	R	NA	NA	S	S	R	R	R	NA	R	NA	NA	S
1280.94	PRJEB5261	SAMEA2339883							S	NA	NA	R	NA	NA	S	S	R	R	R	NA	R	NA	NA	S
1280.94	PRJEB5261	SAMEA2339884							S	NA	NA	R	NA	NA	S	S	R	R	R	NA	R	NA	NA	S
1280.94	PRJEB5261	SAMEA2339886							S	NA	NA	R	NA	NA	S	S	R	R	R	NA	R	NA	NA	S
1280.95	PRJEB5261	SAMEA2340370							S	NA	NA	S	NA	NA	S	S	NA	S	S	NA	S	NA	NA	S
1280.95	PRJEB5261	SAMEA2340378							S	NA	NA	S	NA	NA	S	S	NA	S	S	NA	R	NA	NA	S
1280.95	PRJEB5261	SAMEA2340380							S	NA	NA	S	NA	NA	S	S	NA	S	S	NA	R	NA	NA	S
1280.95	PRJEB5261	SAMEA2340382							S	NA	NA	S	NA	NA	S	S	NA	S	S	NA	S	NA	NA	S
1280.95	PRJEB5261	SAMEA2340388							S	NA	NA	S	NA	NA	S	S	NA	S	S	NA	R	NA	NA	S
1280.95	PRJEB5261	SAMEA2340392							S	NA	NA	S	NA	NA	S	S	NA	S	S	NA	R	NA	NA	S
1280.95	PRJEB5261	SAMEA2340397							S	NA	NA	S	NA	NA	S	S	NA	S	S	NA	R	NA	NA	S
1280.95	PRJEB5261	SAMEA2340401							S	NA	NA	S	NA	NA	S	S	NA	S	S	NA	R	NA	NA	S
1280.95	PRJEB5261	SAMEA2340413							S	NA	NA	R	NA	NA	S	S	NA	R	R	NA	R	NA	NA	S
1280.95	PRJEB5261	SAMEA2340419							S	NA	NA	R	NA	NA	S	S	NA	S	S	NA	R	NA	NA	S
1280.95	PRJEB5261	SAMEA2340431							S	NA	NA	S	NA	NA	S	S	NA	S	S	NA	R	NA	NA	S
1280.95	PRJEB5261	SAMEA2340441							S	NA	NA	S	NA	NA	S	S	NA	S	S	NA	R	NA	NA	S
1280.95	PRJEB5261	SAMEA2340443							S	NA	NA	S	NA	NA	S	S	NA	S	S	NA	R	NA	NA	S
1280.95	PRJEB5261	SAMEA2339943							S	NA	NA	S	NA	NA	S	S	NA	S	S	NA	R	NA	NA	S
1280.96	PRJEB5261	SAMEA2340208							S	NA	NA	S	NA	NA	S	S	NA	R	R	NA	R	NA	NA	S
1280.96	PRJEB5261	SAMEA2340301							S	NA	NA	S	NA	NA	S	S	S	S	S	NA	R	NA	NA	S
1280.96	PRJEB5261	SAMEA2340512							S	NA	NA	S	NA	NA	S	S	NA	S	S	NA	R	NA	NA	S
1280.96	PRJEB5261	SAMEA2340523							S	NA	NA	S	NA	NA	S	S	S	S	S	NA	R	NA	NA	S
1280.97	PRJEB5261	SAMEA2340702							S	NA	NA	S	NA	NA	S	S	NA	S	S	NA	R	NA	NA	S
1280.97	PRJEB5261	SAMEA2340725							S	NA	NA	S	NA	NA	S	S	NA	S	S	NA	S	NA	NA	S
1280.97	PRJEB5261	SAMEA2340374							S	NA	NA	S	NA	NA	S	S	NA	S	S	NA	S	NA	NA	S
1280.97	PRJEB5261	SAMEA2340366							S	NA	NA	S	NA	NA	S	S	NA	S	S	NA	S	NA	NA	S
1280.97	PRJEB5261	SAMEA2340375							S	NA	NA	S	NA	NA	S	S	NA	S	S	NA	R	NA	NA	S
1280.97	PRJEB5261	SAMEA2340405							S	NA	NA	S	NA	NA	S	S	NA	S	S	NA	R	NA	NA	S
1280.97	PRJEB5261	SAMEA2340386							S	NA	NA	S	NA	NA	S	S	NA	S	S	NA	R	NA	NA	S
1280.97	PRJEB5261	SAMEA2340407							S	NA	NA	R	NA	NA	S	S	NA	R	R	NA	R	NA	NA	S
1280.97	PRJEB5261	SAMEA2340379							S	NA	NA	S	NA	NA	S	S	NA	S	S	NA	R	NA	NA	S
1280.97	PRJEB5261	SAMEA2340393							S	NA	NA	S	NA	NA	S	S	NA	S	S	NA	R	NA	NA	S
1280.97	PRJEB5261	SAMEA2340385							S	NA	NA	S	NA	NA	S	S	NA	S	S	NA	R	NA	NA	S
1280.97	PRJEB5261	SAMEA2340400							S	NA	NA	S	NA	NA	S	S	NA	S	S	NA	R	NA	NA	S
1280.97	PRJEB5261	SAMEA2340404							S	NA	NA	S	NA	NA	S	S	NA	S	S	NA	R	NA	NA	S
1280.97	PRJEB5261	SAMEA2340418							S	NA	NA	R	NA	NA	S	S	NA	R	R	NA	R	NA	NA	S
1280.97	PRJEB5261	SAMEA2340417							S	NA	NA	R	NA	NA	S	S	NA	S	R	NA	R	NA	NA	S
1280.97	PRJEB5261	SAMEA2340410							S	NA	NA	R	NA	NA	S	S	NA	S	S	NA	R	NA	NA	S
1280.97	PRJEB5261	SAMEA2340408							S	NA	NA	R	NA	NA	S	S	NA	R	R	NA	R	NA	NA	S
1280.97	PRJEB5261	SAMEA2340415							S	NA	NA	R	NA	NA	S	S	NA	R	R	NA	R	NA	NA	S
1280.97	PRJEB5261	SAMEA2340412							S	NA	NA	R	NA	NA	S	S	NA	R	R	NA	R	NA	NA	S
1280.97	PRJEB5261	SAMEA2340420							S	NA	NA	R	NA	NA	S	S	NA	S	R	NA	R	NA	NA	S
1280.97	PRJEB5261	SAMEA2340421							S	NA	NA	R	NA	NA	S	S	NA	S	R	NA	R	NA	NA	S
1280.97	PRJEB5261	SAMEA2340416							S	NA	NA	R	NA	NA	S	S	NA	R	R	NA	R	NA	NA	S
1280.97	PRJEB5261	SAMEA2340426							S	NA	NA	R	NA	NA	S	S	NA	S	S	NA	R	NA	NA	S
1280.97	PRJEB5261	SAMEA2340444							S	NA	NA	S	NA	NA	S	S	NA	S	S	NA	R	NA	NA	S
1280.97	PRJEB5261	SAMEA2340433							S	NA	NA	S	NA	NA	S	S	NA	S	S	NA	R	NA	NA	S
1280.97	PRJEB5261	SAMEA2340425							S	NA	NA	R	NA	NA	S	S	NA	R	R	NA	R	NA	NA	S
1280.97	PRJEB5261	SAMEA2340447							S	NA	NA	S	NA	NA	R	S	NA	S	S	NA	R	NA	NA	S
1280.97	PRJEB5261	SAMEA2340446							S	NA	NA	S	NA	NA	S	S	NA	S	S	NA	R	NA	NA	S
1280.97	PRJEB5261	SAMEA2340439							S	NA	NA	S	NA	NA	S	S	NA	S	S	NA	R	NA	NA	S
1280.97	PRJEB5261	SAMEA2340454							S	NA	NA	S	NA	NA	S	S	NA	S	S	NA	R	NA	NA	S
1280.97	PRJEB5261	SAMEA2340450							S	NA	NA	S	NA	NA	S	S	NA	S	S	NA	R	NA	NA	S
1280.97	PRJEB5261	SAMEA2340457							S	NA	NA	S	NA	NA	S	S	NA	R	S	NA	R	NA	NA	S
1280.97	PRJEB5261	SAMEA2340459							S	NA	NA	S	NA	NA	S	S	NA	S	S	NA	R	NA	NA	S
1280.97	PRJEB5261	SAMEA2340458							S	NA	NA	S	NA	NA	S	S	NA	R	S	NA	R	NA	NA	S
1280.97	PRJEB5261	SAMEA2339889							S	NA	NA	R	NA	NA	S	S	R	R	R	NA	R	NA	NA	S
1280.97	PRJEB5261	SAMEA2339890							S	NA	NA	S	NA	NA	S	S	S	S	S	NA	R	NA	NA	S
1280.97	PRJEB5261	SAMEA2339892							S	NA	NA	R	NA	NA	S	S	R	R	R	NA	R	NA	NA	S
1280.97	PRJEB5261	SAMEA2339895							S	NA	NA	R	NA	NA	S	S	S	S	R	NA	R	NA	NA	S
1280.97	PRJEB5261	SAMEA2339896							S	NA	NA	S	NA	NA	S	S	S	S	R	NA	R	NA	NA	S
1280.97	PRJEB5261	SAMEA2339904							S	NA	NA	R	NA	NA	S	S	S	S	S	NA	R	NA	NA	S
1280.97	PRJEB5261	SAMEA2339902							S	NA	NA	R	NA	NA	S	S	S	S	S	NA	R	NA	NA	S
1280.97	PRJEB5261	SAMEA2339894							S	NA	NA	R	NA	NA	S	S	NA	R	R	NA	R	NA	NA	S
1280.97	PRJEB5261	SAMEA2339893							S	NA	NA	R	NA	NA	S	S	R	R	R	NA	R	NA	NA	S
1280.97	PRJEB5261	SAMEA2339910							S	NA	NA	S	NA	NA	S	S	S	S	S	NA	R	NA	NA	S
1280.97	PRJEB5261	SAMEA2340463							S	NA	NA	S	NA	NA	S	S	NA	R	S	NA	R	NA	NA	S
1280.97	PRJEB5261	SAMEA2340461							S	NA	NA	S	NA	NA	S	S	NA	S	S	NA	R	NA	NA	R
1280.97	PRJEB5261	SAMEA2340460							S	NA	NA	S	NA	NA	S	S	NA	S	S	NA	R	NA	NA	S
1280.97	PRJEB5261	SAMEA2340464							S	NA	NA	R	NA	NA	S	S	NA	R	R	NA	R	NA	NA	S
1280.97	PRJEB5261	SAMEA2340467							S	NA	NA	R	NA	NA	S	S	NA	R	R	NA	R	NA	NA	S
1280.97	PRJEB5261	SAMEA2339918							S	NA	NA	S	NA	NA	S	S	S	S	S	NA	R	NA	NA	S
1280.97	PRJEB5261	SAMEA2339931							S	NA	NA	S	NA	NA	S	S	NA	S	S	NA	R	NA	NA	S
1280.97	PRJEB5261	SAMEA2339932							S	NA	NA	S	NA	NA	S	S	NA	S	S	NA	R	NA	NA	S
1280.97	PRJEB5261	SAMEA2339933							S	NA	NA	R	NA	NA	S	S	NA	R	R	NA	R	NA	NA	S
1280.97	PRJEB5261	SAMEA2339934							S	NA	NA	S	NA	NA	S	S	NA	S	S	NA	S	NA	NA	S
1280.97	PRJEB5261	SAMEA2339935							S	NA	NA	R	NA	NA	S	S	NA	R	R	NA	R	NA	NA	S
1280.97	PRJEB5261	SAMEA2339936							S	NA	NA	S	NA	NA	S	S	NA	S	S	NA	S	NA	NA	S
1280.97	PRJEB5261	SAMEA2339937							S	NA	NA	S	NA	NA	S	S	NA	S	S	NA	S	NA	NA	S
1280.97	PRJEB5261	SAMEA2339938							S	NA	NA	R	NA	NA	S	S	NA	S	R	NA	R	NA	NA	S
1280.97	PRJEB5261	SAMEA2339939							S	NA	NA	S	NA	NA	S	S	NA	S	S	NA	R	NA	NA	S
1280.98	PRJEB5261	SAMEA2339940							S	NA	NA	S	NA	NA	S	S	NA	S	S	NA	S	NA	NA	S
1280.98	PRJEB5261	SAMEA2339941							S	NA	NA	R	NA	NA	S	S	NA	S	R	NA	R	NA	NA	S
1280.98	PRJEB5261	SAMEA2339942							R	NA	NA	R	NA	NA	S	S	NA	R	R	NA	R	NA	NA	S
1280.98	PRJEB5261	SAMEA2339944							S	NA	NA	S	NA	NA	S	S	NA	S	S	NA	R	NA	NA	S
1280.98	PRJEB5261	SAMEA2339945							S	NA	NA	S	NA	NA	S	S	NA	S	S	NA	R	NA	NA	S
1280.98	PRJEB5261	SAMEA2339946							S	NA	NA	S	NA	NA	S	S	NA	S	S	NA	R	NA	NA	S
1280.98	PRJEB5261	SAMEA2339959							S	NA	NA	S	NA	NA	S	S	NA	S	S	NA	R	NA	NA	S
1280.98	PRJEB5261	SAMEA2339960							S	NA	NA	R	NA	NA	S	S	NA	R	R	NA	R	NA	NA	S
1280.98	PRJEB5261	SAMEA2339961							S	NA	NA	S	NA	NA	S	S	NA	S	S	NA	R	NA	NA	S
1280.98	PRJEB5261	SAMEA2339962							S	NA	NA	R	NA	NA	S	S	NA	S	S	NA	R	NA	NA	S
1280.98	PRJEB5261	SAMEA2339966							S	NA	NA	S	NA	NA	S	S	NA	S	S	NA	S	NA	NA	R
1280.98	PRJEB5261	SAMEA2339969							S	NA	NA	S	NA	NA	S	S	NA	S	S	NA	R	NA	NA	S
1280.98	PRJEB5261	SAMEA2339970							S	NA	NA	S	NA	NA	R	S	NA	S	S	NA	R	NA	NA	R
1280.98	PRJEB5261	SAMEA2339971							S	NA	NA	S	NA	NA	S	S	NA	S	S	NA	R	NA	NA	S
1280.98	PRJEB5261	SAMEA2339973							S	NA	NA	S	NA	NA	S	S	NA	S	S	NA	R	NA	NA	S
1280.98	PRJEB5261	SAMEA2339974							S	NA	NA	S	NA	NA	S	S	NA	S	S	NA	R	NA	NA	S
1280.98	PRJEB5261	SAMEA2339976							S	NA	NA	S	NA	NA	R	S	NA	S	S	NA	R	NA	NA	R
1280.98	PRJEB5261	SAMEA2339977							S	NA	NA	R	NA	NA	S	S	NA	R	R	NA	R	NA	NA	S
1280.98	PRJEB5261	SAMEA2339979							S	NA	NA	S	NA	NA	S	S	NA	S	S	NA	S	NA	NA	S
1280.98	PRJEB5261	SAMEA2339980							S	NA	NA	S	NA	NA	S	S	NA	S	S	NA	S	NA	NA	S
1280.98	PRJEB5261	SAMEA2339988							S	NA	NA	R	NA	NA	S	S	NA	R	R	NA	R	NA	NA	S
1280.98	PRJEB5261	SAMEA2339990							S	NA	NA	S	NA	NA	S	S	NA	S	S	NA	R	NA	NA	S
1280.98	PRJEB5261	SAMEA2339991							S	NA	NA	S	NA	NA	S	S	NA	S	S	NA	R	NA	NA	S
1280.98	PRJEB5261	SAMEA2339994							R	NA	NA	S	NA	NA	S	S	NA	S	S	NA	S	NA	NA	S
1280.98	PRJEB5261	SAMEA2339992							S	NA	NA	S	NA	NA	S	S	NA	S	S	NA	R	NA	NA	S
1280.98	PRJEB5261	SAMEA2339995							S	NA	NA	S	NA	NA	S	S	NA	S	S	NA	R	NA	NA	S
1280.98	PRJEB5261	SAMEA2339996							S	NA	NA	S	NA	NA	R	S	NA	S	S	NA	R	NA	NA	S
1280.98	PRJEB5261	SAMEA2339998							S	NA	NA	S	NA	NA	S	S	NA	S	S	NA	R	NA	NA	S
1280.98	PRJEB5261	SAMEA2339999							S	NA	NA	S	NA	NA	S	S	NA	S	R	NA	R	NA	NA	S
1280.98	PRJEB5261	SAMEA2340000							S	NA	NA	S	NA	NA	S	S	NA	S	S	NA	S	NA	NA	S
1280.98	PRJEB5261	SAMEA2340002							S	NA	NA	S	NA	NA	S	S	NA	S	S	NA	R	NA	NA	S
1280.98	PRJEB5261	SAMEA2340004							S	NA	NA	S	NA	NA	S	S	NA	S	S	NA	R	NA	NA	S
1280.98	PRJEB5261	SAMEA2340005							S	NA	NA	S	NA	NA	S	S	NA	S	S	NA	R	NA	NA	S
1280.98	PRJEB5261	SAMEA2340008							S	NA	NA	R	NA	NA	S	S	NA	S	S	NA	R	NA	NA	S
1280.98	PRJEB5261	SAMEA2340009							S	NA	NA	S	NA	NA	S	S	NA	S	S	NA	R	NA	NA	S
1280.98	PRJEB5261	SAMEA2340010							S	NA	NA	S	NA	NA	S	S	NA	S	S	NA	S	NA	NA	S
1280.98	PRJEB5261	SAMEA2340011							S	NA	NA	S	NA	NA	S	S	NA	S	S	NA	R	NA	NA	S
1280.98	PRJEB5261	SAMEA2340012							S	NA	NA	S	NA	NA	S	S	NA	S	S	NA	R	NA	NA	S
1280.98	PRJEB5261	SAMEA2340013							S	NA	NA	S	NA	NA	S	S	NA	S	S	NA	R	NA	NA	S
1280.98	PRJEB5261	SAMEA2340017							S	NA	NA	S	NA	NA	S	S	NA	S	S	NA	R	NA	NA	S
1280.98	PRJEB5261	SAMEA2340016							S	NA	NA	R	NA	NA	S	S	NA	S	R	NA	R	NA	NA	S
1280.98	PRJEB5261	SAMEA2340021							S	NA	NA	S	NA	NA	S	S	NA	S	S	NA	R	NA	NA	S
1280.98	PRJEB5261	SAMEA2340022							S	NA	NA	R	NA	NA	S	S	NA	R	R	NA	R	NA	NA	R
1280.98	PRJEB5261	SAMEA2340025							S	NA	NA	S	NA	NA	S	S	NA	S	S	NA	R	NA	NA	S
1280.98	PRJEB5261	SAMEA2340027							S	NA	NA	S	NA	NA	S	S	NA	S	S	NA	R	NA	NA	S
1280.98	PRJEB5261	SAMEA2340029							S	NA	NA	S	NA	NA	S	S	NA	S	S	NA	S	NA	NA	S
1280.98	PRJEB5261	SAMEA2340032							S	NA	NA	S	NA	NA	S	S	NA	S	S	NA	R	NA	NA	S
1280.98	PRJEB5261	SAMEA2340034							S	NA	NA	R	NA	NA	S	S	NA	R	R	NA	R	NA	NA	S
1280.98	PRJEB5261	SAMEA2340035							S	NA	NA	S	NA	NA	S	S	NA	S	S	NA	S	NA	NA	S
1280.98	PRJEB5261	SAMEA2340036							S	NA	NA	S	NA	NA	S	S	NA	S	S	NA	R	NA	NA	S
1280.98	PRJEB5261	SAMEA2340037							S	NA	NA	S	NA	NA	S	S	NA	S	S	NA	R	NA	NA	S
1280.98	PRJEB5261	SAMEA2340038							S	NA	NA	S	NA	NA	S	S	NA	R	S	NA	S	NA	NA	S
1280.98	PRJEB5261	SAMEA2340041							S	NA	NA	R	NA	NA	R	S	NA	S	R	NA	R	NA	NA	R
1280.98	PRJEB5261	SAMEA2340044							S	NA	NA	S	NA	NA	S	S	NA	S	S	NA	S	NA	NA	S
1280.98	PRJEB5261	SAMEA2340047							S	NA	NA	S	NA	NA	R	S	NA	S	S	NA	R	NA	NA	S
1280.98	PRJEB5261	SAMEA2340048							S	NA	NA	S	NA	NA	S	S	NA	R	S	NA	R	NA	NA	S
1280.98	PRJEB5261	SAMEA2340049							S	NA	NA	S	NA	NA	S	S	NA	R	S	NA	S	NA	NA	S
1280.98	PRJEB5261	SAMEA2340050							S	NA	NA	R	NA	NA	S	S	NA	S	R	NA	R	NA	NA	S
1280.98	PRJEB5261	SAMEA2340056							S	NA	NA	S	NA	NA	S	S	NA	S	S	NA	R	NA	NA	R
1280.98	PRJEB5261	SAMEA2340061							S	NA	NA	S	NA	NA	S	S	NA	S	S	NA	R	NA	NA	R
1280.98	PRJEB5261	SAMEA2340065							S	NA	NA	R	NA	NA	S	S	NA	S	R	NA	R	NA	NA	S
1280.98	PRJEB5261	SAMEA2340066							S	NA	NA	S	NA	NA	S	S	NA	S	S	NA	R	NA	NA	S
1280.98	PRJEB5261	SAMEA2340068							S	NA	NA	S	NA	NA	S	S	NA	S	S	NA	R	NA	NA	S
1280.98	PRJEB5261	SAMEA2340069							S	NA	NA	S	NA	NA	S	S	NA	S	S	NA	R	NA	NA	S
1280.98	PRJEB5261	SAMEA2340071							S	NA	NA	S	NA	NA	S	S	NA	S	S	NA	R	NA	NA	S
1280.98	PRJEB5261	SAMEA2340070							S	NA	NA	S	NA	NA	S	S	NA	S	S	NA	S	NA	NA	S
1280.98	PRJEB5261	SAMEA2340072							S	NA	NA	R	NA	NA	S	S	NA	R	S	NA	R	NA	NA	S
1280.98	PRJEB5261	SAMEA2340073							S	NA	NA	S	NA	NA	S	S	NA	S	S	NA	R	NA	NA	S
1280.98	PRJEB5261	SAMEA2340075							S	NA	NA	S	NA	NA	S	S	NA	S	S	NA	R	NA	NA	S
1280.98	PRJEB5261	SAMEA2340078							S	NA	NA	S	NA	NA	S	S	NA	S	S	NA	R	NA	NA	S
1280.98	PRJEB5261	SAMEA2340080							S	NA	NA	R	NA	NA	S	S	NA	S	R	NA	R	NA	NA	S
1280.98	PRJEB5261	SAMEA2340081							S	NA	NA	S	NA	NA	S	S	NA	S	S	NA	R	NA	NA	S
1280.98	PRJEB5261	SAMEA2340082							S	NA	NA	S	NA	NA	S	S	NA	S	S	NA	R	NA	NA	S
1280.98	PRJEB5261	SAMEA2340084							S	NA	NA	S	NA	NA	S	S	NA	S	S	NA	R	NA	NA	S
1280.98	PRJEB5261	SAMEA2340086							S	NA	NA	S	NA	NA	S	S	NA	S	S	NA	R	NA	NA	S
1280.98	PRJEB5261	SAMEA2340087							S	NA	NA	S	NA	NA	S	S	NA	S	S	NA	R	NA	NA	S
1280.98	PRJEB5261	SAMEA2340088							S	NA	NA	S	NA	NA	S	S	NA	S	S	NA	R	NA	NA	S
1280.98	PRJEB5261	SAMEA2340098							S	NA	NA	R	NA	NA	S	S	NA	S	R	NA	R	NA	NA	S
1280.98	PRJEB5261	SAMEA2340099							S	NA	NA	R	NA	NA	S	S	NA	S	R	NA	R	NA	NA	S
1280.98	PRJEB5261	SAMEA2340100							S	NA	NA	S	NA	NA	S	S	NA	S	S	NA	S	NA	NA	S
1280.98	PRJEB5261	SAMEA2340101							S	NA	NA	R	NA	NA	S	S	NA	R	R	NA	R	NA	NA	R
1280.98	PRJEB5261	SAMEA2340102							S	NA	NA	R	NA	NA	S	S	NA	S	R	NA	R	NA	NA	R
1280.98	PRJEB5261	SAMEA2340103							S	NA	NA	S	NA	NA	S	S	NA	S	S	NA	S	NA	NA	S
1280.98	PRJEB5261	SAMEA2340104							S	NA	NA	S	NA	NA	S	S	NA	S	S	NA	R	NA	NA	S
1280.98	PRJEB5261	SAMEA2340106							S	NA	NA	S	NA	NA	S	S	NA	S	S	NA	R	NA	NA	S
1280.98	PRJEB5261	SAMEA2340112							S	NA	NA	S	NA	NA	S	S	NA	S	S	NA	R	NA	NA	S
1280.98	PRJEB5261	SAMEA2340114							S	NA	NA	S	NA	NA	S	S	NA	S	S	NA	S	NA	NA	S
1280.98	PRJEB5261	SAMEA2340115							S	NA	NA	S	NA	NA	S	S	NA	S	S	NA	R	NA	NA	S
1280.98	PRJEB5261	SAMEA2340117							S	NA	NA	S	NA	NA	S	S	NA	S	S	NA	S	NA	NA	S
1280.98	PRJEB5261	SAMEA2340119							R	NA	NA	S	NA	NA	S	S	NA	S	S	NA	R	NA	NA	S
1280.98	PRJEB5261	SAMEA2340121							S	NA	NA	S	NA	NA	S	S	NA	S	S	NA	R	NA	NA	S
1280.98	PRJEB5261	SAMEA2340122							S	NA	NA	S	NA	NA	S	S	NA	S	S	NA	R	NA	NA	S
1280.98	PRJEB5261	SAMEA2340124							S	NA	NA	S	NA	NA	S	S	NA	R	S	NA	S	NA	NA	S
1280.98	PRJEB5261	SAMEA2340132							S	NA	NA	S	NA	NA	S	S	NA	S	S	NA	R	NA	NA	S
1280.98	PRJEB5261	SAMEA2340133							S	NA	NA	S	NA	NA	S	S	NA	S	S	NA	R	NA	NA	S
1280.98	PRJEB5261	SAMEA2340134							S	NA	NA	S	NA	NA	S	S	NA	S	S	NA	S	NA	NA	S
1280.98	PRJEB5261	SAMEA2340142							S	NA	NA	S	NA	NA	S	S	NA	S	S	NA	R	NA	NA	S
1280.98	PRJEB5261	SAMEA2340152							S	NA	NA	S	NA	NA	S	S	NA	S	S	NA	S	NA	NA	R
1280.98	PRJEB5261	SAMEA2340154							S	NA	NA	R	NA	NA	S	S	NA	S	R	NA	R	NA	NA	S
1280.98	PRJEB5261	SAMEA2340166							S	NA	NA	S	NA	NA	S	S	NA	S	S	NA	S	NA	NA	S
1280.99	PRJEB5261	SAMEA2340168							S	NA	NA	S	NA	NA	S	S	NA	S	S	NA	R	NA	NA	S
1280.99	PRJEB5261	SAMEA2340169							S	NA	NA	S	NA	NA	S	S	NA	S	S	NA	R	NA	NA	S
1280.99	PRJEB5261	SAMEA2340171							S	NA	NA	S	NA	NA	S	S	NA	R	S	NA	R	NA	NA	S
1280.99	PRJEB5261	SAMEA2340172							S	NA	NA	S	NA	NA	R	S	NA	S	S	NA	R	NA	NA	S
1280.99	PRJEB5261	SAMEA2340176							S	NA	NA	R	NA	NA	S	S	NA	R	R	NA	R	NA	NA	S
1280.99	PRJEB5261	SAMEA2340177							S	NA	NA	S	NA	NA	S	S	NA	S	S	NA	R	NA	NA	S
1280.99	PRJEB5261	SAMEA2340180							S	NA	NA	S	NA	NA	S	S	NA	S	S	NA	R	NA	NA	R
1280.99	PRJEB5261	SAMEA2340181							S	NA	NA	S	NA	NA	R	S	NA	S	S	NA	R	NA	NA	R
1280.99	PRJEB5261	SAMEA2340182							S	NA	NA	R	NA	NA	S	S	NA	R	R	NA	R	NA	NA	S
1280.99	PRJEB5261	SAMEA2340184							S	NA	NA	S	NA	NA	S	S	NA	S	S	NA	R	NA	NA	S
1280.99	PRJEB5261	SAMEA2340185							S	NA	NA	S	NA	NA	S	S	NA	S	S	NA	R	NA	NA	R
1280.99	PRJEB5261	SAMEA2340186							S	NA	NA	S	NA	NA	S	S	NA	S	S	NA	R	NA	NA	S
1280.99	PRJEB5261	SAMEA2340187							S	NA	NA	S	NA	NA	S	S	NA	S	S	NA	R	NA	NA	S
1280.99	PRJEB5261	SAMEA2340189							S	NA	NA	S	NA	NA	S	S	NA	S	S	NA	S	NA	NA	S
1280.99	PRJEB5261	SAMEA2340192							S	NA	NA	S	NA	NA	S	S	NA	S	S	NA	R	NA	NA	S
1280.99	PRJEB5261	SAMEA2340193							S	NA	NA	R	NA	NA	S	S	NA	S	R	NA	R	NA	NA	S
1280.99	PRJEB5261	SAMEA2340200							S	NA	NA	S	NA	NA	S	S	NA	S	S	NA	R	NA	NA	S
1280.99	PRJEB5261	SAMEA2340202							S	NA	NA	S	NA	NA	S	S	NA	S	S	NA	R	NA	NA	S
1280.99	PRJEB5261	SAMEA2340201							S	NA	NA	R	NA	NA	S	S	NA	S	R	NA	R	NA	NA	S
1280.99	PRJEB5261	SAMEA2340209							S	NA	NA	S	NA	NA	S	S	NA	S	S	NA	R	NA	NA	S
1280.99	PRJEB5261	SAMEA2340205							S	NA	NA	S	NA	NA	S	S	NA	S	S	NA	R	NA	NA	S
1280.99	PRJEB5261	SAMEA2340212							S	NA	NA	S	NA	NA	S	S	NA	S	S	NA	R	NA	NA	S
1280.99	PRJEB5261	SAMEA2340214							S	NA	NA	S	NA	NA	S	S	NA	S	S	NA	R	NA	NA	S
1280.99	PRJEB5261	SAMEA2340215							S	NA	NA	R	NA	NA	S	S	NA	S	R	NA	R	NA	NA	S
1280.99	PRJEB5261	SAMEA2340217							S	NA	NA	S	NA	NA	S	S	NA	R	R	NA	R	NA	NA	S
1280.99	PRJEB5261	SAMEA2340219							S	NA	NA	S	NA	NA	R	S	NA	S	S	NA	R	NA	NA	S
1280.99	PRJEB5261	SAMEA2340221							S	NA	NA	S	NA	NA	S	S	NA	S	S	NA	R	NA	NA	S
1280.99	PRJEB5261	SAMEA2340224							S	NA	NA	S	NA	NA	S	S	NA	S	S	NA	R	NA	NA	S
1280.99	PRJEB5261	SAMEA2340229							S	NA	NA	S	NA	NA	S	S	NA	S	S	NA	R	NA	NA	S
1280.99	PRJEB5261	SAMEA2340230							S	NA	NA	S	NA	NA	S	S	NA	S	S	NA	S	NA	NA	S
1280.99	PRJEB5261	SAMEA2340231							S	NA	NA	R	NA	NA	S	S	NA	S	R	NA	R	NA	NA	S
1280.99	PRJEB5261	SAMEA2340233							S	NA	NA	S	NA	NA	S	S	NA	S	S	NA	R	NA	NA	S
1280.99	PRJEB5261	SAMEA2340239							S	NA	NA	S	NA	NA	S	S	NA	S	S	NA	R	NA	NA	S
1280.99	PRJEB5261	SAMEA2340234							S	NA	NA	R	NA	NA	S	S	NA	S	S	NA	R	NA	NA	S
1280.99	PRJEB5261	SAMEA2340241							S	NA	NA	S	NA	NA	S	S	NA	S	S	NA	R	NA	NA	S
1280.99	PRJEB5261	SAMEA2340242							S	NA	NA	S	NA	NA	S	S	NA	S	S	NA	R	NA	NA	S
1280.99	PRJEB5261	SAMEA2340243							S	NA	NA	R	NA	NA	S	S	NA	S	R	NA	R	NA	NA	S
1280.99	PRJEB5261	SAMEA2340244							S	NA	NA	S	NA	NA	S	S	NA	S	S	NA	R	NA	NA	S
1280.99	PRJEB5261	SAMEA2340245							S	NA	NA	S	NA	NA	S	S	NA	S	S	NA	R	NA	NA	S
1280.99	PRJEB5261	SAMEA2340246							S	NA	NA	S	NA	NA	S	S	S	S	S	NA	R	NA	NA	S
1280.99	PRJEB5261	SAMEA2340253							S	NA	NA	S	NA	NA	S	S	S	S	S	NA	R	NA	NA	R
1280.99	PRJEB5261	SAMEA2340255							S	NA	NA	S	NA	NA	S	S	S	S	S	NA	R	NA	NA	S
1280.99	PRJEB5261	SAMEA2340264							S	NA	NA	R	NA	NA	S	S	S	S	R	NA	R	NA	NA	S
1280.99	PRJEB5261	SAMEA2340273							S	NA	NA	S	NA	NA	S	S	S	S	S	NA	R	NA	NA	S
1280.99	PRJEB5261	SAMEA2340274							S	NA	NA	S	NA	NA	R	S	S	S	S	NA	S	NA	NA	S
1280.99	PRJEB5261	SAMEA2340275							S	NA	NA	R	NA	NA	S	S	S	S	R	NA	R	NA	NA	S
1280.99	PRJEB5261	SAMEA2340284							S	NA	NA	S	NA	NA	S	S	R	R	R	NA	R	NA	NA	R
1280.99	PRJEB5261	SAMEA2340285							S	NA	NA	S	NA	NA	S	S	S	S	S	NA	R	NA	NA	S
1280.99	PRJEB5261	SAMEA2340287							S	NA	NA	R	NA	NA	S	S	R	R	S	NA	R	NA	NA	S
1280.99	PRJEB5261	SAMEA2340292							S	NA	NA	S	NA	NA	S	S	R	R	S	NA	R	NA	NA	S
1280.99	PRJEB5261	SAMEA2340293							S	NA	NA	S	NA	NA	R	S	S	S	S	NA	R	NA	NA	S
1280.99	PRJEB5261	SAMEA2340295							S	NA	NA	S	NA	NA	S	S	S	S	S	NA	R	NA	NA	S
1280.99	PRJEB5261	SAMEA2340296							S	NA	NA	R	NA	NA	S	S	R	R	R	NA	R	NA	NA	S
1280.99	PRJEB5261	SAMEA2340297							S	NA	NA	R	NA	NA	S	S	R	R	R	NA	R	NA	NA	S
1280.99	PRJEB5261	SAMEA2340300							S	NA	NA	S	NA	NA	S	S	S	S	S	NA	R	NA	NA	S
1280.99	PRJEB5261	SAMEA2340302							S	NA	NA	R	NA	NA	S	S	R	R	R	NA	R	NA	NA	S
1280.99	PRJEB5261	SAMEA2340303							S	NA	NA	S	NA	NA	S	S	S	S	S	NA	R	NA	NA	S
1280.99	PRJEB5261	SAMEA2340304							S	NA	NA	S	NA	NA	R	S	S	S	S	NA	R	NA	NA	S
1280.99	PRJEB5261	SAMEA2340308							S	NA	NA	R	NA	NA	S	S	R	R	R	NA	R	NA	NA	S
1280.99	PRJEB5261	SAMEA2340309							S	NA	NA	R	NA	NA	S	S	S	S	R	NA	R	NA	NA	S
1280.99	PRJEB5261	SAMEA2340313							S	NA	NA	S	NA	NA	S	S	S	S	S	NA	R	NA	NA	S
1280.99	PRJEB5261	SAMEA2340310							S	NA	NA	S	NA	NA	S	S	S	S	S	NA	R	NA	NA	S
1280.99	PRJEB5261	SAMEA2340315							S	NA	NA	R	NA	NA	S	S	R	R	S	NA	R	NA	NA	S
1280.99	PRJEB5261	SAMEA2340317							S	NA	NA	R	NA	NA	S	S	R	R	R	NA	R	NA	NA	S
1280.99	PRJEB5261	SAMEA2340318							S	NA	NA	S	NA	NA	S	S	S	S	S	NA	R	NA	NA	S
1280.99	PRJEB5261	SAMEA2340320							S	NA	NA	S	NA	NA	S	S	S	S	S	NA	R	NA	NA	S
1280.99	PRJEB5261	SAMEA2340321							S	NA	NA	R	NA	NA	S	S	S	R	R	NA	R	NA	NA	R
1280.99	PRJEB5261	SAMEA2340322							S	NA	NA	R	NA	NA	S	S	R	R	R	NA	R	NA	NA	S
1280.99	PRJEB5261	SAMEA2340324							S	NA	NA	R	NA	NA	S	S	R	R	R	NA	R	NA	NA	S
1280.99	PRJEB5261	SAMEA2340326							S	NA	NA	R	NA	NA	S	S	R	R	S	NA	R	NA	NA	S
1280.99	PRJEB5261	SAMEA2340327							S	NA	NA	S	NA	NA	S	S	S	S	S	NA	R	NA	NA	S
1280.99	PRJEB5261	SAMEA2340328							S	NA	NA	S	NA	NA	R	S	S	S	S	NA	R	NA	NA	S
1280.99	PRJEB5261	SAMEA2340329							S	NA	NA	S	NA	NA	S	S	S	S	S	NA	R	NA	NA	S
1280.99	PRJEB5261	SAMEA2340330							S	NA	NA	R	NA	NA	S	S	S	S	R	NA	R	NA	NA	S
1280.99	PRJEB5261	SAMEA2340468							S	NA	NA	R	NA	NA	S	S	NA	R	R	NA	R	NA	NA	S
1280.99	PRJEB5261	SAMEA2340470							R	NA	NA	R	NA	NA	S	S	NA	R	R	NA	R	NA	NA	S
1280.99	PRJEB5261	SAMEA2340473							S	NA	NA	S	NA	NA	S	S	S	S	S	NA	S	NA	NA	S
1280.99	PRJEB5261	SAMEA2340477							S	NA	NA	S	NA	NA	S	S	S	S	S	NA	R	NA	NA	S
1280.99	PRJEB5261	SAMEA2340478							S	NA	NA	R	NA	NA	S	S	R	R	R	NA	R	NA	NA	S
1280.99	PRJEB5261	SAMEA2340479							S	NA	NA	S	NA	NA	R	S	NA	S	S	NA	R	NA	NA	S
1280.99	PRJEB5261	SAMEA2340480							S	NA	NA	S	NA	NA	R	S	S	S	S	NA	R	NA	NA	S
1280.99	PRJEB5261	SAMEA2340482							S	NA	NA	S	NA	NA	S	S	R	R	S	NA	R	NA	NA	S
1280.99	PRJEB5261	SAMEA2340483							S	NA	NA	S	NA	NA	S	S	S	S	S	NA	S	NA	NA	S
1280.99	PRJEB5261	SAMEA2340485							S	NA	NA	S	NA	NA	S	S	NA	S	S	NA	S	NA	NA	S
1280.99	PRJEB5261	SAMEA2340486							S	NA	NA	S	NA	NA	S	S	S	S	S	NA	R	NA	NA	S
1280.99	PRJEB5261	SAMEA2340493							S	NA	NA	R	NA	NA	S	S	S	R	R	NA	R	NA	NA	S
1280.99	PRJEB5261	SAMEA2340492							S	NA	NA	S	NA	NA	S	S	NA	S	S	NA	S	NA	NA	S
1280.99	PRJEB5261	SAMEA2340496							S	NA	NA	S	NA	NA	S	S	NA	S	S	NA	R	NA	NA	S
1280.99	PRJEB5261	SAMEA2340503							S	NA	NA	S	NA	NA	S	S	S	S	S	NA	R	NA	NA	S
1280.99	PRJEB5261	SAMEA2340505							S	NA	NA	S	NA	NA	S	S	S	S	S	NA	R	NA	NA	S
1280.99	PRJEB5261	SAMEA2340513							S	NA	NA	S	NA	NA	S	S	R	R	S	NA	R	NA	NA	S
1280.99	PRJEB5261	SAMEA2340514							S	NA	NA	S	NA	NA	S	S	S	S	S	NA	R	NA	NA	S
1280.99	PRJEB5261	SAMEA2340515							S	NA	NA	S	NA	NA	S	S	S	S	S	NA	R	NA	NA	S
1280.99	PRJEB5261	SAMEA2340517							S	NA	NA	S	NA	NA	S	S	NA	S	S	NA	R	NA	NA	S
1280.99	PRJEB5261	SAMEA2340516							S	NA	NA	S	NA	NA	S	S	S	S	S	NA	S	NA	NA	S
1280.99	PRJEB5261	SAMEA2340518							S	NA	NA	S	NA	NA	S	S	NA	S	S	NA	R	NA	NA	S
1280.99	PRJEB5261	SAMEA2340521							S	NA	NA	S	NA	NA	S	S	S	S	S	NA	R	NA	NA	S
1280.99	PRJEB5261	SAMEA2340522							S	NA	NA	S	NA	NA	S	S	R	R	S	NA	R	NA	NA	S
1280.99	PRJEB5261	SAMEA2340524							S	NA	NA	S	NA	NA	S	S	NA	S	S	NA	S	NA	NA	S
1280.99	PRJEB5261	SAMEA2340529							S	NA	NA	S	NA	NA	S	S	S	S	S	NA	S	NA	NA	S
1281	PRJEB5261	SAMEA2340532							S	NA	NA	S	NA	NA	S	S	S	S	S	NA	S	NA	NA	S
1281	PRJEB5261	SAMEA2340535							S	NA	NA	S	NA	NA	S	S	S	S	S	NA	R	NA	NA	S
1281	PRJEB5261	SAMEA2340536							S	NA	NA	S	NA	NA	R	S	S	S	S	NA	R	NA	NA	S
1281	PRJEB5261	SAMEA2340543							S	NA	NA	S	NA	NA	S	S	R	R	S	NA	R	NA	NA	S
1281	PRJEB5261	SAMEA2340544							S	NA	NA	S	NA	NA	S	S	S	S	S	NA	R	NA	NA	S
1281	PRJEB5261	SAMEA2340545							S	NA	NA	S	NA	NA	S	S	S	S	S	NA	R	NA	NA	S
1281	PRJEB5261	SAMEA2340546							S	NA	NA	S	NA	NA	S	S	S	S	S	NA	S	NA	NA	S
1281	PRJEB5261	SAMEA2340547							S	NA	NA	S	NA	NA	S	S	S	S	S	NA	S	NA	NA	S
1281	PRJEB5261	SAMEA2340548							S	NA	NA	S	NA	NA	S	S	R	R	S	NA	R	NA	NA	S
1281	PRJEB5261	SAMEA2340549							S	NA	NA	S	NA	NA	S	S	S	S	S	NA	S	NA	NA	S
1281	PRJEB5261	SAMEA2340550							S	NA	NA	S	NA	NA	S	S	S	S	S	NA	R	NA	NA	S
1281	PRJEB5261	SAMEA2340553							S	NA	NA	S	NA	NA	S	S	S	S	S	NA	R	NA	NA	S
1281	PRJEB5261	SAMEA2340558							S	NA	NA	S	NA	NA	S	S	S	S	S	NA	R	NA	NA	S
1281	PRJEB5261	SAMEA2340561							S	NA	NA	R	NA	NA	S	S	R	R	R	NA	R	NA	NA	S
1281	PRJEB5261	SAMEA2340568							S	NA	NA	S	NA	NA	S	S	NA	R	S	NA	R	NA	NA	S
1281	PRJEB5261	SAMEA2340569							S	NA	NA	S	NA	NA	R	S	NA	R	S	NA	S	NA	NA	S
1281	PRJEB5261	SAMEA2340570							S	NA	NA	S	NA	NA	S	S	S	S	S	NA	R	NA	NA	S
1281	PRJEB5261	SAMEA2340574							S	NA	NA	S	NA	NA	R	S	S	R	S	NA	R	NA	NA	S
1281	PRJEB5261	SAMEA2340575							S	NA	NA	S	NA	NA	S	S	S	S	S	NA	R	NA	NA	S
1281	PRJEB5261	SAMEA2340576							S	NA	NA	S	NA	NA	S	S	S	S	S	NA	R	NA	NA	S
1281	PRJEB5261	SAMEA2340577							S	NA	NA	R	NA	NA	S	S	R	R	R	NA	R	NA	NA	S
1281	PRJEB5261	SAMEA2340579							S	NA	NA	R	NA	NA	S	S	R	R	R	NA	R	NA	NA	S
1281	PRJEB5261	SAMEA2340585							S	NA	NA	S	NA	NA	S	S	S	S	S	NA	R	NA	NA	S
1281	PRJEB5261	SAMEA2340587							S	NA	NA	S	NA	NA	S	S	S	S	S	NA	R	NA	NA	S
1281	PRJEB5261	SAMEA2340588							S	NA	NA	S	NA	NA	S	S	R	R	S	NA	R	NA	NA	S
1281	PRJEB5261	SAMEA2340589							S	NA	NA	S	NA	NA	S	S	S	S	S	NA	S	NA	NA	S
1281	PRJEB5261	SAMEA2340594							S	NA	NA	S	NA	NA	R	S	S	S	S	NA	R	NA	NA	S
1281	PRJEB5261	SAMEA2340596							S	NA	NA	S	NA	NA	R	S	S	S	S	NA	R	NA	NA	S
1281	PRJEB5261	SAMEA2340597							S	NA	NA	R	NA	NA	S	S	S	S	S	NA	S	NA	NA	S
1281	PRJEB5261	SAMEA2340599							S	NA	NA	S	NA	NA	S	S	S	S	S	NA	R	NA	NA	S
1281	PRJEB5261	SAMEA2340602							S	NA	NA	S	NA	NA	S	S	S	S	S	NA	R	NA	NA	S
1281	PRJEB5261	SAMEA2340604							S	NA	NA	S	NA	NA	S	S	S	S	S	NA	S	NA	NA	S
1281	PRJEB5261	SAMEA2340605							S	NA	NA	S	NA	NA	S	S	NA	S	S	NA	R	NA	NA	S
1281	PRJEB5261	SAMEA2340606							S	NA	NA	R	NA	NA	R	S	R	R	R	NA	R	NA	NA	S
1281	PRJEB5261	SAMEA2340609							S	NA	NA	S	NA	NA	S	S	S	S	S	NA	R	NA	NA	S
1281	PRJEB5261	SAMEA2340610							S	NA	NA	S	NA	NA	S	S	S	S	S	NA	R	NA	NA	S
1281	PRJEB5261	SAMEA2340612							S	NA	NA	S	NA	NA	S	S	S	S	S	NA	S	NA	NA	S
1281	PRJEB5261	SAMEA2340619							S	NA	NA	S	NA	NA	S	S	S	S	S	NA	R	NA	NA	S
1281	PRJEB5261	SAMEA2340621							S	NA	NA	S	NA	NA	S	S	S	S	S	NA	R	NA	NA	S
1281	PRJEB5261	SAMEA2340620							S	NA	NA	S	NA	NA	S	S	S	S	S	NA	R	NA	NA	S
1281	PRJEB5261	SAMEA2340623							S	NA	NA	S	NA	NA	R	S	S	S	S	NA	R	NA	NA	S
1281	PRJEB5261	SAMEA2340625							S	NA	NA	S	NA	NA	S	S	S	R	S	NA	R	NA	NA	S
1281	PRJEB5261	SAMEA2340628							S	NA	NA	S	NA	NA	S	S	S	S	S	NA	R	NA	NA	S
1281	PRJEB5261	SAMEA2340630							S	NA	NA	S	NA	NA	R	S	R	R	R	NA	R	NA	NA	S
1281	PRJEB5261	SAMEA2340631							S	NA	NA	S	NA	NA	S	S	S	S	S	NA	R	NA	NA	S
1281	PRJEB5261	SAMEA2340632							S	NA	NA	S	NA	NA	S	S	S	S	S	NA	R	NA	NA	S
1281	PRJEB5261	SAMEA2340633							S	NA	NA	S	NA	NA	S	S	S	S	S	NA	S	NA	NA	S
1281	PRJEB5261	SAMEA2340645							S	NA	NA	S	NA	NA	S	S	NA	S	S	NA	R	NA	NA	S
1281	PRJEB5261	SAMEA2340646							S	NA	NA	S	NA	NA	R	S	NA	S	S	NA	R	NA	NA	S
1280.11	PRJEB9575	SAMEA3448981	2015	Thailand	Thailand	Human, Homo sapiens	NA		S	NA	S	NA	S	NA	S	NA	S	S	NA	S	R	NA	S	NA
1280.11	PRJEB9575	SAMEA3448869	2015	Thailand	Thailand	Human, Homo sapiens	NA		S	NA	S	NA	S	NA	S	NA	S	S	NA	S	R	NA	S	NA
1280.11	PRJEB9575	SAMEA3448911	2015	Thailand	Thailand	Human, Homo sapiens	NA		S	NA	S	NA	S	NA	S	NA	S	S	NA	S	R	NA	R	NA
1280.11	PRJEB9575	SAMEA3448932	2015	Thailand	Thailand	Human, Homo sapiens	NA		S	NA	S	NA	S	NA	S	NA	S	S	NA	S	R	NA	S	NA
1280.11	PRJEB9575	SAMEA3448933	2015	Thailand	Thailand	Human, Homo sapiens	NA		S	NA	S	NA	S	NA	S	NA	S	S	NA	S	R	NA	S	NA
1280.11	PRJEB9575	SAMEA3448936	2015	Thailand	Thailand	Human, Homo sapiens	NA		S	NA	S	NA	S	NA	S	NA	S	S	NA	S	R	NA	S	NA
1280.11	PRJEB9575	SAMEA3448937	2015	Thailand	Thailand	Human, Homo sapiens	NA		S	NA	S	NA	S	NA	S	NA	S	S	NA	S	R	NA	S	NA
1280.11	PRJEB9575	SAMEA3448939	2015	Thailand	Thailand	Human, Homo sapiens	NA		S	NA	S	NA	S	NA	S	NA	S	S	NA	S	R	NA	S	NA
1280.11	PRJEB9575	SAMEA3448940	2015	Thailand	Thailand	Human, Homo sapiens	NA		S	NA	S	NA	S	NA	S	NA	S	S	NA	S	R	NA	S	NA
1280.11	PRJEB9575	SAMEA3448941	2015	Thailand	Thailand	Human, Homo sapiens	NA		S	NA	S	NA	S	NA	S	NA	S	S	NA	S	R	NA	S	NA
1280.11	PRJEB9575	SAMEA3448943	2015	Thailand	Thailand	Human, Homo sapiens	NA		R	NA	R	NA	I	NA	S	NA	R	R	NA	R	R	NA	R	NA
1280.11	PRJEB9575	SAMEA3448944	2015	Thailand	Thailand	Human, Homo sapiens	NA		S	NA	S	NA	S	NA	S	NA	S	S	NA	S	R	NA	S	NA
1280.11	PRJEB9575	SAMEA3448945	2015	Thailand	Thailand	Human, Homo sapiens	NA		S	NA	S	NA	S	NA	S	NA	S	S	NA	S	R	NA	I	NA
1280.11	PRJEB9575	SAMEA3448946	2015	Thailand	Thailand	Human, Homo sapiens	NA		S	NA	S	NA	S	NA	S	NA	S	S	NA	S	R	NA	S	NA
1280.11	PRJEB9575	SAMEA3448947	2015	Thailand	Thailand	Human, Homo sapiens	NA		S	NA	S	NA	S	NA	S	NA	S	S	NA	S	R	NA	S	NA
1280.11	PRJEB9575	SAMEA3448889	2015	Thailand	Thailand	Human, Homo sapiens	NA		S	NA	S	NA	S	NA	S	NA	S	S	NA	S	R	NA	R	NA
1280.11	PRJEB9575	SAMEA3448949	2015	Thailand	Thailand	Human, Homo sapiens	NA		S	NA	S	NA	S	NA	S	NA	S	S	NA	S	R	NA	S	NA
1280.11	PRJEB9575	SAMEA3448959	2015	Thailand	Thailand	Human, Homo sapiens	NA		S	NA	S	NA	S	NA	S	NA	S	S	NA	S	R	NA	S	NA
1280.11	PRJEB9575	SAMEA3448890	2015	Thailand	Thailand	Human, Homo sapiens	NA		S	NA	S	NA	S	NA	S	NA	R	R	NA	S	R	NA	S	NA
1280.11	PRJEB9575	SAMEA3448967	2015	Thailand	Thailand	Human, Homo sapiens	NA		S	NA	S	NA	S	NA	S	NA	S	S	NA	S	R	NA	S	NA
1280.11	PRJEB9575	SAMEA3448976	2015	Thailand	Thailand	Human, Homo sapiens	NA		S	NA	S	NA	S	NA	S	NA	S	S	NA	S	R	NA	S	NA
1280.11	PRJEB9575	SAMEA3449065	2015	Thailand	Thailand	Human, Homo sapiens	NA		S	NA	S	NA	S	NA	S	NA	S	S	NA	S	S	NA	S	NA
1280.11	PRJEB9575	SAMEA3449109	2015	Thailand	Thailand	Human, Homo sapiens	NA		S	NA	S	NA	S	NA	S	NA	S	S	NA	S	S	NA	S	NA
1280.11	PRJEB9575	SAMEA3449061	2015	Thailand	Thailand	Human, Homo sapiens	NA		S	NA	S	NA	S	NA	S	NA	R	R	NA	S	S	NA	S	NA
1280.11	PRJEB9575	SAMEA3449105	2015	Thailand	Thailand	Human, Homo sapiens	NA		S	NA	S	NA	S	NA	S	NA	S	S	NA	S	S	NA	S	NA
1280.11	PRJEB9575	SAMEA3449104	2015	Thailand	Thailand	Human, Homo sapiens	NA		S	NA	S	NA	S	NA	S	NA	S	S	NA	S	R	NA	S	NA
1280.11	PRJEB9575	SAMEA3449066	2015	Thailand	Thailand	Human, Homo sapiens	NA		S	NA	S	NA	S	NA	S	NA	S	S	NA	S	R	NA	S	NA
1280.11	PRJEB9575	SAMEA3448961	2015	Thailand	Thailand	Human, Homo sapiens	NA		S	NA	S	NA	S	NA	S	NA	S	S	NA	S	R	NA	R	NA
1280.11	PRJEB9575	SAMEA3448960	2015	Thailand	Thailand	Human, Homo sapiens	NA		S	NA	S	NA	S	NA	S	NA	S	S	NA	S	R	NA	S	NA
1280.11	PRJEB9575	SAMEA3448958	2015	Thailand	Thailand	Human, Homo sapiens	NA		S	NA	S	NA	S	NA	S	NA	S	S	NA	S	R	NA	R	NA
1280.11	PRJEB9575	SAMEA3448950	2015	Thailand	Thailand	Human, Homo sapiens	NA		S	NA	S	NA	S	NA	S	NA	S	S	NA	S	R	NA	S	NA
1280.11	PRJEB9575	SAMEA3448938	2015	Thailand	Thailand	Human, Homo sapiens	NA		S	NA	S	NA	S	NA	S	NA	S	S	NA	S	S	NA	S	NA
1280.11	PRJEB9575	SAMEA3448887	2015	Thailand	Thailand	Human, Homo sapiens	NA		S	NA	S	NA	S	NA	S	NA	S	S	NA	S	R	NA	S	NA
1280.11	PRJEB9575	SAMEA3448928	2015	Thailand	Thailand	Human, Homo sapiens	NA		S	NA	S	NA	S	NA	S	NA	S	S	NA	S	S	NA	S	NA
1280.11	PRJEB9575	SAMEA3448919	2015	Thailand	Thailand	Human, Homo sapiens	NA		S	NA	S	NA	S	NA	S	NA	S	S	NA	S	R	NA	S	NA
1280.11	PRJEB9575	SAMEA3448907	2015	Thailand	Thailand	Human, Homo sapiens	NA		S	NA	S	NA	S	NA	S	NA	S	S	NA	S	R	NA	S	NA
1280.11	PRJEB9575	SAMEA3448905	2015	Thailand	Thailand	Human, Homo sapiens	NA		S	NA	S	NA	S	NA	S	NA	S	S	NA	S	R	NA	S	NA
1280.11	PRJEB9575	SAMEA3448904	2015	Thailand	Thailand	Human, Homo sapiens	NA		S	NA	S	NA	S	NA	S	NA	S	S	NA	S	R	NA	S	NA
1280.11	PRJEB9575	SAMEA3448903	2015	Thailand	Thailand	Human, Homo sapiens	NA		S	NA	S	NA	S	NA	S	NA	S	S	NA	S	R	NA	S	NA
1280.11	PRJEB9575	SAMEA3448902	2015	Thailand	Thailand	Human, Homo sapiens	NA		S	NA	S	NA	S	NA	S	NA	S	S	NA	S	R	NA	S	NA
1280.11	PRJEB9575	SAMEA3448893	2015	Thailand	Thailand	Human, Homo sapiens	NA		S	NA	S	NA	S	NA	S	NA	S	S	NA	S	R	NA	R	NA
1280.11	PRJEB9575	SAMEA3448894	2015	Thailand	Thailand	Human, Homo sapiens	NA		S	NA	S	NA	S	NA	S	NA	S	S	NA	S	R	NA	S	NA
1280.11	PRJEB9575	SAMEA3448892	2015	Thailand	Thailand	Human, Homo sapiens	NA		S	NA	S	NA	S	NA	S	NA	S	S	NA	S	R	NA	R	NA
1280.11	PRJEB9575	SAMEA3448882	2015	Thailand	Thailand	Human, Homo sapiens	NA		S	NA	S	NA	S	NA	S	NA	S	S	NA	S	R	NA	S	NA
1280.11	PRJEB9575	SAMEA3449402	2015	Thailand	Thailand	Human, Homo sapiens	NA		S	NA	S	NA	S	NA	S	NA	S	S	NA	S	R	NA	R	NA
1280.11	PRJEB9575	SAMEA3448874	2015	Thailand	Thailand	Human, Homo sapiens	NA		S	NA	S	NA	S	NA	S	NA	S	S	NA	S	R	NA	S	NA
1280.11	PRJEB9575	SAMEA3448877	2015	Thailand	Thailand	Human, Homo sapiens	NA		S	NA	S	NA	S	NA	S	NA	S	S	NA	S	R	NA	R	NA
1280.11	PRJEB9575	SAMEA3448872	2015	Thailand	Thailand	Human, Homo sapiens	NA		S	NA	S	NA	S	NA	S	NA	S	S	NA	S	R	NA	S	NA
1280.11	PRJEB9575	SAMEA3448867	2015	Thailand	Thailand	Human, Homo sapiens	NA		S	NA	S	NA	S	NA	S	NA	S	S	NA	S	R	NA	R	NA
1280.11	PRJEB9575	SAMEA3448863	2015	Thailand	Thailand	Human, Homo sapiens	NA		S	NA	S	NA	S	NA	S	NA	S	S	NA	S	R	NA	S	NA
1280.11	PRJEB9575	SAMEA3448849	2015	Thailand	Thailand	Human, Homo sapiens	NA		S	NA	S	NA	S	NA	S	NA	S	S	NA	S	R	NA	S	NA
1280.11	PRJEB9575	SAMEA3448860	2015	Thailand	Thailand	Human, Homo sapiens	NA		S	NA	S	NA	S	NA	S	NA	S	S	NA	S	R	NA	S	NA
1280.11	PRJEB9575	SAMEA3448843	2015	Thailand	Thailand	Human, Homo sapiens	NA		S	NA	R	NA	R	NA	S	NA	R	R	NA	R	R	NA	R	NA
1280.11	PRJEB9575	SAMEA3448837	2015	Thailand	Thailand	Human, Homo sapiens	NA		S	NA	S	NA	S	NA	S	NA	S	S	NA	S	R	NA	S	NA
1280.11	PRJEB9575	SAMEA3448834	2015	Thailand	Thailand	Human, Homo sapiens	NA		S	NA	S	NA	S	NA	S	NA	S	S	NA	S	R	NA	S	NA
1280.11	PRJEB9575	SAMEA3449052	2015	Thailand	Thailand	Human, Homo sapiens	NA		S	NA	S	NA	S	NA	S	NA	R	R	NA	S	R	NA	S	NA
1280.11	PRJEB9575	SAMEA3449048	2015	Thailand	Thailand	Human, Homo sapiens	NA		S	NA	S	NA	S	NA	S	NA	S	S	NA	S	R	NA	S	NA
1280.11	PRJEB9575	SAMEA3449038	2015	Thailand	Thailand	Human, Homo sapiens	NA		S	NA	S	NA	S	NA	S	NA	S	S	NA	S	R	NA	S	NA
1280.11	PRJEB9575	SAMEA3449036	2015	Thailand	Thailand	Human, Homo sapiens	NA		S	NA	S	NA	S	NA	S	NA	S	S	NA	S	R	NA	S	NA
1280.11	PRJEB9575	SAMEA3449029	2015	Thailand	Thailand	Human, Homo sapiens	NA		S	NA	S	NA	S	NA	S	NA	S	S	NA	S	R	NA	S	NA
1280.11	PRJEB9575	SAMEA3449025	2015	Thailand	Thailand	Human, Homo sapiens	NA		S	NA	S	NA	S	NA	S	NA	S	S	NA	S	R	NA	S	NA
1280.11	PRJEB9575	SAMEA3449012	2015	Thailand	Thailand	Human, Homo sapiens	NA		S	NA	S	NA	S	NA	S	NA	S	S	NA	S	R	NA	S	NA
1280.11	PRJEB9575	SAMEA3449004	2015	Thailand	Thailand	Human, Homo sapiens	NA		S	NA	S	NA	S	NA	S	NA	S	S	NA	S	R	NA	S	NA
1280.11	PRJEB9575	SAMEA3449001	2015	Thailand	Thailand	Human, Homo sapiens	NA		S	NA	S	NA	S	NA	S	NA	S	S	NA	S	R	NA	S	NA
1280.11	PRJEB9575	SAMEA3448995	2015	Thailand	Thailand	Human, Homo sapiens	NA		S	NA	S	NA	S	NA	S	NA	S	S	NA	S	R	NA	S	NA
1280.11	PRJEB9575	SAMEA3448997	2015	Thailand	Thailand	Human, Homo sapiens	NA		S	NA	S	NA	S	NA	S	NA	S	S	NA	S	R	NA	S	NA
1280.11	PRJEB9575	SAMEA3448982	2015	Thailand	Thailand	Human, Homo sapiens	NA		S	NA	S	NA	S	NA	S	NA	S	S	NA	S	S	NA	S	NA
1280.11	PRJEB9575	SAMEA3448979	2015	Thailand	Thailand	Human, Homo sapiens	NA		S	NA	S	NA	S	NA	S	NA	S	S	NA	S	R	NA	S	NA
1280.11	PRJEB9575	SAMEA3448970	2015	Thailand	Thailand	Human, Homo sapiens	NA		S	NA	S	NA	S	NA	S	NA	S	S	NA	S	S	NA	S	NA
1280.11	PRJEB9575	SAMEA3449144	2015	Thailand	Thailand	Human, Homo sapiens	NA		S	NA	S	NA	S	NA	S	NA	S	S	NA	S	R	NA	S	NA
1280.11	PRJEB9575	SAMEA3449064	2015	Thailand	Thailand	Human, Homo sapiens	NA		S	NA	S	NA	S	NA	S	NA	S	S	NA	S	R	NA	S	NA
1280.11	PRJEB9575	SAMEA3449063	2015	Thailand	Thailand	Human, Homo sapiens	NA		S	NA	S	NA	S	NA	S	NA	S	S	NA	S	R	NA	S	NA
1280.11	PRJEB9575	SAMEA3449062	2015	Thailand	Thailand	Human, Homo sapiens	NA		S	NA	S	NA	S	NA	S	NA	R	R	NA	S	R	NA	S	NA
1280.11	PRJEB9575	SAMEA3449106	2015	Thailand	Thailand	Human, Homo sapiens	NA		S	NA	S	NA	S	NA	S	NA	R	R	NA	S	R	NA	S	NA
1280.11	PRJEB9575	SAMEA3449103	2015	Thailand	Thailand	Human, Homo sapiens	NA		S	NA	S	NA	S	NA	S	NA	S	S	NA	S	R	NA	S	NA
1280.11	PRJEB9575	SAMEA3449060	2015	Thailand	Thailand	Human, Homo sapiens	NA		S	NA	S	NA	S	NA	S	NA	S	S	NA	S	R	NA	S	NA
1280.11	PRJEB9575	SAMEA3449059	2015	Thailand	Thailand	Human, Homo sapiens	NA		S	NA	S	NA	S	NA	S	NA	S	S	NA	S	R	NA	S	NA
1280.11	PRJEB9575	SAMEA3449058	2015	Thailand	Thailand	Human, Homo sapiens	NA		S	NA	S	NA	S	NA	S	NA	S	S	NA	S	R	NA	S	NA
1280.11	PRJEB9575	SAMEA3449068	2015	Thailand	Thailand	Human, Homo sapiens	NA		S	NA	S	NA	S	NA	S	NA	S	S	NA	S	R	NA	S	NA
1280.11	PRJEB9575	SAMEA3449057	2015	Thailand	Thailand	Human, Homo sapiens	NA		S	NA	S	NA	S	NA	S	NA	S	S	NA	S	R	NA	S	NA
1280.11	PRJEB9575	SAMEA3449067	2015	Thailand	Thailand	Human, Homo sapiens	NA		S	NA	S	NA	S	NA	S	NA	S	S	NA	S	R	NA	S	NA
1280.11	PRJEB9575	SAMEA3448891	2015	Thailand	Thailand	Human, Homo sapiens	NA		S	NA	S	NA	S	NA	S	NA	S	S	NA	S	R	NA	S	NA
1280.11	PRJEB9575	SAMEA3448968	2015	Thailand	Thailand	Human, Homo sapiens	NA		S	NA	S	NA	S	NA	S	NA	S	S	NA	S	R	NA	S	NA
1280.11	PRJEB9575	SAMEA3448966	2015	Thailand	Thailand	Human, Homo sapiens	NA		S	NA	S	NA	S	NA	S	NA	S	S	NA	S	R	NA	S	NA
1280.11	PRJEB9575	SAMEA3448965	2015	Thailand	Thailand	Human, Homo sapiens	NA		R	NA	R	NA	R	NA	R	NA	R	R	NA	R	R	NA	R	NA
1280.11	PRJEB9575	SAMEA3448962	2015	Thailand	Thailand	Human, Homo sapiens	NA		S	NA	S	NA	S	NA	S	NA	S	S	NA	S	R	NA	S	NA
1280.11	PRJEB9575	SAMEA3448957	2015	Thailand	Thailand	Human, Homo sapiens	NA		S	NA	S	NA	S	NA	S	NA	S	S	NA	S	R	NA	S	NA
1280.11	PRJEB9575	SAMEA3448956	2015	Thailand	Thailand	Human, Homo sapiens	NA		S	NA	S	NA	S	NA	S	NA	S	S	NA	S	R	NA	S	NA
1280.11	PRJEB9575	SAMEA3448955	2015	Thailand	Thailand	Human, Homo sapiens	NA		R	NA	R	NA	R	NA	S	NA	R	R	NA	R	R	NA	R	NA
1280.11	PRJEB9575	SAMEA3448954	2015	Thailand	Thailand	Human, Homo sapiens	NA		S	NA	S	NA	S	NA	S	NA	S	S	NA	S	R	NA	S	NA
1280.11	PRJEB9575	SAMEA3448953	2015	Thailand	Thailand	Human, Homo sapiens	NA		S	NA	S	NA	S	NA	S	NA	S	S	NA	S	R	NA	S	NA
1280.11	PRJEB9575	SAMEA3448952	2015	Thailand	Thailand	Human, Homo sapiens	NA		S	NA	S	NA	S	NA	S	NA	S	S	NA	S	R	NA	S	NA
1280.11	PRJEB9575	SAMEA3448948	2015	Thailand	Thailand	Human, Homo sapiens	NA		R	NA	R	NA	R	NA	S	NA	R	R	NA	R	R	NA	R	NA
1280.11	PRJEB9575	SAMEA3448942	2015	Thailand	Thailand	Human, Homo sapiens	NA		S	NA	S	NA	S	NA	S	NA	S	S	NA	S	S	NA	S	NA
1280.11	PRJEB9575	SAMEA3448888	2015	Thailand	Thailand	Human, Homo sapiens	NA		S	NA	S	NA	S	NA	S	NA	S	S	NA	S	R	NA	S	NA
1280.11	PRJEB9575	SAMEA3448935	2015	Thailand	Thailand	Human, Homo sapiens	NA		S	NA	S	NA	S	NA	S	NA	S	S	NA	S	R	NA	S	NA
1280.11	PRJEB9575	SAMEA3448931	2015	Thailand	Thailand	Human, Homo sapiens	NA		S	NA	S	NA	S	NA	S	NA	S	S	NA	S	S	NA	S	NA
1280.11	PRJEB9575	SAMEA3448930	2015	Thailand	Thailand	Human, Homo sapiens	NA		S	NA	S	NA	S	NA	S	NA	S	S	NA	S	R	NA	S	NA
1280.11	PRJEB9575	SAMEA3448926	2015	Thailand	Thailand	Human, Homo sapiens	NA		S	NA	S	NA	S	NA	S	NA	S	S	NA	S	R	NA	S	NA
1280.11	PRJEB9575	SAMEA3448922	2015	Thailand	Thailand	Human, Homo sapiens	NA		S	NA	S	NA	S	NA	S	NA	S	S	NA	S	R	NA	S	NA
1280.11	PRJEB9575	SAMEA3448886	2015	Thailand	Thailand	Human, Homo sapiens	NA		S	NA	S	NA	S	NA	S	NA	S	S	NA	S	R	NA	S	NA
1280.11	PRJEB9575	SAMEA3448921	2015	Thailand	Thailand	Human, Homo sapiens	NA		S	NA	S	NA	S	NA	S	NA	S	S	NA	S	R	NA	S	NA
1280.11	PRJEB9575	SAMEA3448920	2015	Thailand	Thailand	Human, Homo sapiens	NA		S	NA	S	NA	S	NA	S	NA	S	S	NA	S	R	NA	R	NA
1280.11	PRJEB9575	SAMEA3448917	2015	Thailand	Thailand	Human, Homo sapiens	NA		S	NA	S	NA	S	NA	S	NA	S	S	NA	S	S	NA	S	NA
1280.11	PRJEB9575	SAMEA3448916	2015	Thailand	Thailand	Human, Homo sapiens	NA		S	NA	S	NA	S	NA	S	NA	S	S	NA	S	R	NA	S	NA
1280.11	PRJEB9575	SAMEA3448915	2015	Thailand	Thailand	Human, Homo sapiens	NA		S	NA	S	NA	S	NA	S	NA	S	S	NA	S	S	NA	S	NA
1280.11	PRJEB9575	SAMEA3448914	2015	Thailand	Thailand	Human, Homo sapiens	NA		S	NA	S	NA	S	NA	S	NA	S	S	NA	S	R	NA	S	NA
1280.11	PRJEB9575	SAMEA3448912	2015	Thailand	Thailand	Human, Homo sapiens	NA		S	NA	S	NA	S	NA	S	NA	S	S	NA	S	R	NA	S	NA
1280.11	PRJEB9575	SAMEA3448885	2015	Thailand	Thailand	Human, Homo sapiens	NA		S	NA	S	NA	S	NA	S	NA	S	S	NA	S	R	NA	S	NA
1280.11	PRJEB9575	SAMEA3448910	2015	Thailand	Thailand	Human, Homo sapiens	NA		S	NA	S	NA	S	NA	S	NA	S	S	NA	S	R	NA	S	NA
1280.11	PRJEB9575	SAMEA3448908	2015	Thailand	Thailand	Human, Homo sapiens	NA		S	NA	S	NA	S	NA	S	NA	S	S	NA	S	R	NA	S	NA
1280.11	PRJEB9575	SAMEA3448906	2015	Thailand	Thailand	Human, Homo sapiens	NA		S	NA	S	NA	S	NA	S	NA	S	S	NA	S	R	NA	S	NA
1280.11	PRJEB9575	SAMEA3448884	2015	Thailand	Thailand	Human, Homo sapiens	NA		S	NA	S	NA	S	NA	S	NA	R	R	NA	S	R	NA	S	NA
1280.11	PRJEB9575	SAMEA3448900	2015	Thailand	Thailand	Human, Homo sapiens	NA		S	NA	S	NA	S	NA	S	NA	S	S	NA	S	R	NA	S	NA
1280.11	PRJEB9575	SAMEA3448899	2015	Thailand	Thailand	Human, Homo sapiens	NA		S	NA	S	NA	S	NA	S	NA	S	S	NA	S	R	NA	S	NA
1280.11	PRJEB9575	SAMEA3448897	2015	Thailand	Thailand	Human, Homo sapiens	NA		S	NA	S	NA	S	NA	S	NA	S	S	NA	S	R	NA	S	NA
1280.11	PRJEB9575	SAMEA3448896	2015	Thailand	Thailand	Human, Homo sapiens	NA		S	NA	S	NA	S	NA	S	NA	S	S	NA	S	R	NA	S	NA
1280.11	PRJEB9575	SAMEA3448895	2015	Thailand	Thailand	Human, Homo sapiens	NA		S	NA	S	NA	S	NA	S	NA	S	S	NA	S	R	NA	S	NA
1280.11	PRJEB9575	SAMEA3449405	2015	Thailand	Thailand	Human, Homo sapiens	NA		S	NA	S	NA	S	NA	S	NA	S	S	NA	S	R	NA	S	NA
1280.11	PRJEB9575	SAMEA3449404	2015	Thailand	Thailand	Human, Homo sapiens	NA		S	NA	S	NA	S	NA	S	NA	S	S	NA	S	R	NA	R	NA
1280.11	PRJEB9575	SAMEA3449403	2015	Thailand	Thailand	Human, Homo sapiens	NA		S	NA	S	NA	S	NA	S	NA	S	S	NA	S	S	NA	S	NA
1280.11	PRJEB9575	SAMEA3449401	2015	Thailand	Thailand	Human, Homo sapiens	NA		S	NA	S	NA	S	NA	S	NA	S	S	NA	S	S	NA	S	NA
1280.11	PRJEB9575	SAMEA3449400	2015	Thailand	Thailand	Human, Homo sapiens	NA		S	NA	S	NA	S	NA	S	NA	S	S	NA	S	R	NA	S	NA
1280.11	PRJEB9575	SAMEA3449398	2015	Thailand	Thailand	Human, Homo sapiens	NA		S	NA	S	NA	S	NA	S	NA	S	S	NA	S	R	NA	S	NA
1280.11	PRJEB9575	SAMEA3449396	2015	Thailand	Thailand	Human, Homo sapiens	NA		S	NA	S	NA	S	NA	S	NA	S	S	NA	S	R	NA	S	NA
1280.11	PRJEB9575	SAMEA3449397	2015	Thailand	Thailand	Human, Homo sapiens	NA		S	NA	S	NA	S	NA	S	NA	R	R	NA	S	R	NA	S	NA
1280.11	PRJEB9575	SAMEA3448881	2015	Thailand	Thailand	Human, Homo sapiens	NA		S	NA	S	NA	S	NA	S	NA	S	S	NA	S	R	NA	S	NA
1280.11	PRJEB9575	SAMEA3448880	2015	Thailand	Thailand	Human, Homo sapiens	NA		S	NA	S	NA	S	NA	S	NA	S	S	NA	S	R	NA	S	NA
1280.11	PRJEB9575	SAMEA3448879	2015	Thailand	Thailand	Human, Homo sapiens	NA		S	NA	S	NA	S	NA	S	NA	S	S	NA	S	R	NA	S	NA
1280.11	PRJEB9575	SAMEA3448876	2015	Thailand	Thailand	Human, Homo sapiens	NA		S	NA	S	NA	S	NA	S	NA	S	S	NA	S	R	NA	S	NA
1280.11	PRJEB9575	SAMEA3448875	2015	Thailand	Thailand	Human, Homo sapiens	NA		S	NA	S	NA	S	NA	S	NA	R	R	NA	S	R	NA	S	NA
1280.11	PRJEB9575	SAMEA3448873	2015	Thailand	Thailand	Human, Homo sapiens	NA		S	NA	S	NA	S	NA	S	NA	S	S	NA	S	R	NA	R	NA
1280.11	PRJEB9575	SAMEA3448871	2015	Thailand	Thailand	Human, Homo sapiens	NA		S	NA	S	NA	S	NA	S	NA	S	S	NA	S	R	NA	S	NA
1280.11	PRJEB9575	SAMEA3448866	2015	Thailand	Thailand	Human, Homo sapiens	NA		S	NA	S	NA	S	NA	S	NA	S	S	NA	S	R	NA	S	NA
1280.11	PRJEB9575	SAMEA3448870	2015	Thailand	Thailand	Human, Homo sapiens	NA		S	NA	S	NA	S	NA	S	NA	S	S	NA	S	R	NA	S	NA
1280.11	PRJEB9575	SAMEA3448865	2015	Thailand	Thailand	Human, Homo sapiens	NA		S	NA	S	NA	S	NA	S	NA	S	S	NA	S	R	NA	S	NA
1280.11	PRJEB9575	SAMEA3448868	2015	Thailand	Thailand	Human, Homo sapiens	NA		S	NA	S	NA	S	NA	S	NA	S	S	NA	S	S	NA	S	NA
1280.11	PRJEB9575	SAMEA3448864	2015	Thailand	Thailand	Human, Homo sapiens	NA		S	NA	S	NA	S	NA	S	NA	S	S	NA	S	R	NA	R	NA
1280.11	PRJEB9575	SAMEA3448862	2015	Thailand	Thailand	Human, Homo sapiens	NA		S	NA	S	NA	S	NA	S	NA	S	S	NA	S	R	NA	S	NA
1280.11	PRJEB9575	SAMEA3448861	2015	Thailand	Thailand	Human, Homo sapiens	NA		S	NA	S	NA	S	NA	S	NA	S	S	NA	S	R	NA	S	NA
1280.11	PRJEB9575	SAMEA3448859	2015	Thailand	Thailand	Human, Homo sapiens	NA		S	NA	S	NA	S	NA	S	NA	S	S	NA	S	R	NA	S	NA
1280.11	PRJEB9575	SAMEA3448858	2015	Thailand	Thailand	Human, Homo sapiens	NA		S	NA	S	NA	S	NA	S	NA	S	S	NA	S	R	NA	S	NA
1280.11	PRJEB9575	SAMEA3448856	2015	Thailand	Thailand	Human, Homo sapiens	NA		S	NA	S	NA	S	NA	S	NA	S	S	NA	S	R	NA	S	NA
1280.11	PRJEB9575	SAMEA3448857	2015	Thailand	Thailand	Human, Homo sapiens	NA		S	NA	S	NA	S	NA	S	NA	S	S	NA	S	R	NA	S	NA
1280.11	PRJEB9575	SAMEA3448854	2015	Thailand	Thailand	Human, Homo sapiens	NA		S	NA	S	NA	S	NA	S	NA	S	S	NA	S	R	NA	S	NA
1280.11	PRJEB9575	SAMEA3448853	2015	Thailand	Thailand	Human, Homo sapiens	NA		S	NA	S	NA	S	NA	S	NA	S	S	NA	S	R	NA	S	NA
1280.11	PRJEB9575	SAMEA3448855	2015	Thailand	Thailand	Human, Homo sapiens	NA		S	NA	S	NA	S	NA	S	NA	S	S	NA	S	R	NA	R	NA
1280.11	PRJEB9575	SAMEA3448852	2015	Thailand	Thailand	Human, Homo sapiens	NA		S	NA	S	NA	S	NA	S	NA	R	R	NA	S	R	NA	S	NA
1280.11	PRJEB9575	SAMEA3448850	2015	Thailand	Thailand	Human, Homo sapiens	NA		S	NA	S	NA	S	NA	S	NA	S	S	NA	S	R	NA	R	NA
1280.11	PRJEB9575	SAMEA3448847	2015	Thailand	Thailand	Human, Homo sapiens	NA		S	NA	S	NA	S	NA	S	NA	S	S	NA	S	R	NA	S	NA
1280.11	PRJEB9575	SAMEA3448846	2015	Thailand	Thailand	Human, Homo sapiens	NA		S	NA	S	NA	S	NA	S	NA	S	S	NA	S	R	NA	S	NA
1280.11	PRJEB9575	SAMEA3448845	2015	Thailand	Thailand	Human, Homo sapiens	NA		S	NA	S	NA	S	NA	S	NA	S	S	NA	S	R	NA	R	NA
1280.11	PRJEB9575	SAMEA3448841	2015	Thailand	Thailand	Human, Homo sapiens	NA		S	NA	S	NA	S	NA	S	NA	S	S	NA	S	R	NA	R	NA
1280.11	PRJEB9575	SAMEA3448840	2015	Thailand	Thailand	Human, Homo sapiens	NA		S	NA	S	NA	S	NA	S	NA	S	S	NA	S	R	NA	S	NA
1280.11	PRJEB9575	SAMEA3448839	2015	Thailand	Thailand	Human, Homo sapiens	NA		S	NA	S	NA	S	NA	S	NA	S	S	NA	S	R	NA	R	NA
1280.11	PRJEB9575	SAMEA3448838	2015	Thailand	Thailand	Human, Homo sapiens	NA		R	NA	R	NA	R	NA	S	NA	R	R	NA	R	R	NA	R	NA
1280.11	PRJEB9575	SAMEA3448836	2015	Thailand	Thailand	Human, Homo sapiens	NA		S	NA	S	NA	S	NA	S	NA	S	S	NA	S	S	NA	S	NA
1280.11	PRJEB9575	SAMEA3448835	2015	Thailand	Thailand	Human, Homo sapiens	NA		S	NA	S	NA	S	NA	S	NA	S	S	NA	S	R	NA	S	NA
1280.11	PRJEB9575	SAMEA3448833	2015	Thailand	Thailand	Human, Homo sapiens	NA		S	NA	S	NA	S	NA	S	NA	S	S	NA	S	R	NA	S	NA
1280.11	PRJEB9575	SAMEA3448978	2015	Thailand	Thailand	Human, Homo sapiens	NA		S	NA	S	NA	S	NA	S	NA	S	R	NA	S	R	NA	S	NA
1280.11	PRJEB9575	SAMEA3449056	2015	Thailand	Thailand	Human, Homo sapiens	NA		S	NA	S	NA	S	NA	S	NA	S	S	NA	S	R	NA	S	NA
1280.11	PRJEB9575	SAMEA3449055	2015	Thailand	Thailand	Human, Homo sapiens	NA		S	NA	S	NA	S	NA	S	NA	S	S	NA	S	R	NA	S	NA
1280.11	PRJEB9575	SAMEA3449054	2015	Thailand	Thailand	Human, Homo sapiens	NA		S	NA	S	NA	S	NA	S	NA	R	R	NA	S	R	NA	S	NA
1280.11	PRJEB9575	SAMEA3449053	2015	Thailand	Thailand	Human, Homo sapiens	NA		S	NA	S	NA	S	NA	S	NA	S	S	NA	S	R	NA	S	NA
1280.11	PRJEB9575	SAMEA3449051	2015	Thailand	Thailand	Human, Homo sapiens	NA		S	NA	S	NA	S	NA	S	NA	S	S	NA	S	S	NA	S	NA
1280.11	PRJEB9575	SAMEA3449050	2015	Thailand	Thailand	Human, Homo sapiens	NA		S	NA	S	NA	S	NA	S	NA	S	S	NA	S	R	NA	S	NA
1280.11	PRJEB9575	SAMEA3449049	2015	Thailand	Thailand	Human, Homo sapiens	NA		S	NA	S	NA	S	NA	S	NA	S	S	NA	S	R	NA	S	NA
1280.11	PRJEB9575	SAMEA3448977	2015	Thailand	Thailand	Human, Homo sapiens	NA		S	NA	S	NA	S	NA	S	NA	S	S	NA	S	R	NA	S	NA
1280.11	PRJEB9575	SAMEA3449047	2015	Thailand	Thailand	Human, Homo sapiens	NA		S	NA	S	NA	S	NA	S	NA	S	S	NA	S	S	NA	S	NA
1280.11	PRJEB9575	SAMEA3449046	2015	Thailand	Thailand	Human, Homo sapiens	NA		S	NA	S	NA	S	NA	S	NA	S	S	NA	S	R	NA	S	NA
1280.11	PRJEB9575	SAMEA3449045	2015	Thailand	Thailand	Human, Homo sapiens	NA		S	NA	S	NA	S	NA	S	NA	S	S	NA	S	R	NA	S	NA
1280.11	PRJEB9575	SAMEA3449043	2015	Thailand	Thailand	Human, Homo sapiens	NA		S	NA	S	NA	S	NA	S	NA	S	S	NA	S	R	NA	S	NA
1280.11	PRJEB9575	SAMEA3449042	2015	Thailand	Thailand	Human, Homo sapiens	NA		S	NA	S	NA	S	NA	S	NA	S	S	NA	S	R	NA	S	NA
1280.11	PRJEB9575	SAMEA3449041	2015	Thailand	Thailand	Human, Homo sapiens	NA		S	NA	S	NA	S	NA	S	NA	S	S	NA	S	R	NA	S	NA
1280.11	PRJEB9575	SAMEA3449040	2015	Thailand	Thailand	Human, Homo sapiens	NA		S	NA	S	NA	S	NA	S	NA	S	S	NA	S	R	NA	S	NA
1280.11	PRJEB9575	SAMEA3449039	2015	Thailand	Thailand	Human, Homo sapiens	NA		S	NA	S	NA	S	NA	S	NA	S	S	NA	S	R	NA	S	NA
1280.11	PRJEB9575	SAMEA3449035	2015	Thailand	Thailand	Human, Homo sapiens	NA		S	NA	S	NA	S	NA	S	NA	S	S	NA	S	R	NA	S	NA
1280.11	PRJEB9575	SAMEA3449037	2015	Thailand	Thailand	Human, Homo sapiens	NA		S	NA	S	NA	S	NA	S	NA	S	S	NA	S	R	NA	S	NA
1280.11	PRJEB9575	SAMEA3449033	2015	Thailand	Thailand	Human, Homo sapiens	NA		S	NA	S	NA	S	NA	S	NA	S	S	NA	S	R	NA	S	NA
1280.11	PRJEB9575	SAMEA3449034	2015	Thailand	Thailand	Human, Homo sapiens	NA		S	NA	S	NA	S	NA	S	NA	S	S	NA	S	R	NA	S	NA
1280.11	PRJEB9575	SAMEA3449032	2015	Thailand	Thailand	Human, Homo sapiens	NA		S	NA	S	NA	S	NA	S	NA	S	S	NA	S	R	NA	S	NA
1280.11	PRJEB9575	SAMEA3449031	2015	Thailand	Thailand	Human, Homo sapiens	NA		S	NA	S	NA	S	NA	S	NA	S	S	NA	S	R	NA	S	NA
1280.11	PRJEB9575	SAMEA3448975	2015	Thailand	Thailand	Human, Homo sapiens	NA		S	NA	S	NA	S	NA	S	NA	S	S	NA	S	R	NA	S	NA
1280.11	PRJEB9575	SAMEA3449027	2015	Thailand	Thailand	Human, Homo sapiens	NA		S	NA	S	NA	S	NA	S	NA	S	S	NA	S	R	NA	S	NA
1280.11	PRJEB9575	SAMEA3449028	2015	Thailand	Thailand	Human, Homo sapiens	NA		S	NA	S	NA	S	NA	S	NA	S	S	NA	S	S	NA	S	NA
1280.11	PRJEB9575	SAMEA3449026	2015	Thailand	Thailand	Human, Homo sapiens	NA		S	NA	S	NA	S	NA	S	NA	S	S	NA	S	R	NA	S	NA
1280.11	PRJEB9575	SAMEA3449024	2015	Thailand	Thailand	Human, Homo sapiens	NA		S	NA	S	NA	S	NA	S	NA	I	I	NA	S	R	NA	S	NA
1280.11	PRJEB9575	SAMEA3449023	2015	Thailand	Thailand	Human, Homo sapiens	NA		S	NA	S	NA	S	NA	S	NA	S	S	NA	S	R	NA	S	NA
1280.11	PRJEB9575	SAMEA3449022	2015	Thailand	Thailand	Human, Homo sapiens	NA		S	NA	S	NA	S	NA	S	NA	S	S	NA	S	S	NA	S	NA
1280.11	PRJEB9575	SAMEA3449021	2015	Thailand	Thailand	Human, Homo sapiens	NA		S	NA	S	NA	S	NA	S	NA	S	S	NA	S	R	NA	S	NA
1280.11	PRJEB9575	SAMEA3449020	2015	Thailand	Thailand	Human, Homo sapiens	NA		S	NA	S	NA	S	NA	S	NA	S	S	NA	S	R	NA	S	NA
1280.11	PRJEB9575	SAMEA3448974	2015	Thailand	Thailand	Human, Homo sapiens	NA		S	NA	S	NA	S	NA	S	NA	S	S	NA	S	R	NA	S	NA
1280.11	PRJEB9575	SAMEA3449019	2015	Thailand	Thailand	Human, Homo sapiens	NA		S	NA	S	NA	S	NA	S	NA	S	S	NA	S	R	NA	S	NA
1280.11	PRJEB9575	SAMEA3449018	2015	Thailand	Thailand	Human, Homo sapiens	NA		S	NA	S	NA	S	NA	S	NA	R	R	NA	S	R	NA	S	NA
1280.11	PRJEB9575	SAMEA3449017	2015	Thailand	Thailand	Human, Homo sapiens	NA		S	NA	S	NA	S	NA	S	NA	S	S	NA	S	R	NA	S	NA
1280.11	PRJEB9575	SAMEA3449016	2015	Thailand	Thailand	Human, Homo sapiens	NA		S	NA	S	NA	S	NA	S	NA	S	S	NA	S	R	NA	S	NA
1280.11	PRJEB9575	SAMEA3449015	2015	Thailand	Thailand	Human, Homo sapiens	NA		S	NA	S	NA	S	NA	S	NA	S	S	NA	S	R	NA	S	NA
1280.11	PRJEB9575	SAMEA3449014	2015	Thailand	Thailand	Human, Homo sapiens	NA		S	NA	S	NA	S	NA	S	NA	S	S	NA	S	R	NA	S	NA
1280.11	PRJEB9575	SAMEA3449013	2015	Thailand	Thailand	Human, Homo sapiens	NA		S	NA	S	NA	S	NA	S	NA	R	R	NA	S	R	NA	S	NA
1280.11	PRJEB9575	SAMEA3449011	2015	Thailand	Thailand	Human, Homo sapiens	NA		S	NA	S	NA	S	NA	S	NA	S	S	NA	S	R	NA	S	NA
1280.11	PRJEB9575	SAMEA3449010	2015	Thailand	Thailand	Human, Homo sapiens	NA		S	NA	S	NA	S	NA	S	NA	S	S	NA	S	R	NA	S	NA
1280.11	PRJEB9575	SAMEA3449009	2015	Thailand	Thailand	Human, Homo sapiens	NA		S	NA	S	NA	S	NA	S	NA	S	S	NA	S	R	NA	S	NA
1280.11	PRJEB9575	SAMEA3448973	2015	Thailand	Thailand	Human, Homo sapiens	NA		S	NA	S	NA	S	NA	S	NA	S	S	NA	S	R	NA	I	NA
1280.11	PRJEB9575	SAMEA3449007	2015	Thailand	Thailand	Human, Homo sapiens	NA		S	NA	S	NA	S	NA	S	NA	S	S	NA	S	R	NA	S	NA
1280.11	PRJEB9575	SAMEA3449006	2015	Thailand	Thailand	Human, Homo sapiens	NA		S	NA	S	NA	S	NA	S	NA	S	S	NA	S	R	NA	S	NA
1280.11	PRJEB9575	SAMEA3449005	2015	Thailand	Thailand	Human, Homo sapiens	NA		S	NA	S	NA	S	NA	S	NA	S	S	NA	S	R	NA	S	NA
1280.11	PRJEB9575	SAMEA3449002	2015	Thailand	Thailand	Human, Homo sapiens	NA		S	NA	S	NA	S	NA	S	NA	S	S	NA	S	R	NA	S	NA
1280.11	PRJEB9575	SAMEA3448999	2015	Thailand	Thailand	Human, Homo sapiens	NA		S	NA	S	NA	S	NA	S	NA	S	S	NA	S	R	NA	R	NA
1280.11	PRJEB9575	SAMEA3448972	2015	Thailand	Thailand	Human, Homo sapiens	NA		S	NA	S	NA	S	NA	S	NA	S	S	NA	S	R	NA	S	NA
1280.11	PRJEB9575	SAMEA3448998	2015	Thailand	Thailand	Human, Homo sapiens	NA		S	NA	S	NA	S	NA	S	NA	S	S	NA	S	R	NA	S	NA
1280.11	PRJEB9575	SAMEA3448996	2015	Thailand	Thailand	Human, Homo sapiens	NA		S	NA	S	NA	S	NA	S	NA	S	S	NA	S	R	NA	S	NA
1280.11	PRJEB9575	SAMEA3448994	2015	Thailand	Thailand	Human, Homo sapiens	NA		S	NA	S	NA	S	NA	S	NA	S	S	NA	S	R	NA	S	NA
1280.11	PRJEB9575	SAMEA3448993	2015	Thailand	Thailand	Human, Homo sapiens	NA		S	NA	S	NA	S	NA	S	NA	S	S	NA	S	R	NA	S	NA
1280.11	PRJEB9575	SAMEA3448992	2015	Thailand	Thailand	Human, Homo sapiens	NA		S	NA	S	NA	S	NA	S	NA	S	S	NA	S	R	NA	S	NA
1280.11	PRJEB9575	SAMEA3448991	2015	Thailand	Thailand	Human, Homo sapiens	NA		S	NA	S	NA	S	NA	S	NA	S	S	NA	S	R	NA	S	NA
1280.11	PRJEB9575	SAMEA3448990	2015	Thailand	Thailand	Human, Homo sapiens	NA		S	NA	S	NA	S	NA	S	NA	S	S	NA	S	R	NA	S	NA
1280.11	PRJEB9575	SAMEA3448989	2015	Thailand	Thailand	Human, Homo sapiens	NA		S	NA	S	NA	S	NA	S	NA	S	S	NA	S	R	NA	S	NA
1280.11	PRJEB9575	SAMEA3448971	2015	Thailand	Thailand	Human, Homo sapiens	NA		S	NA	S	NA	S	NA	S	NA	S	S	NA	S	R	NA	S	NA
1280.11	PRJEB9575	SAMEA3448987	2015	Thailand	Thailand	Human, Homo sapiens	NA		S	NA	S	NA	S	NA	S	NA	S	S	NA	S	R	NA	S	NA
1280.11	PRJEB9575	SAMEA3448986	2015	Thailand	Thailand	Human, Homo sapiens	NA		S	NA	S	NA	S	NA	S	NA	S	S	NA	S	R	NA	S	NA
1280.11	PRJEB9575	SAMEA3448984	2015	Thailand	Thailand	Human, Homo sapiens	NA		S	NA	S	NA	S	NA	S	NA	S	S	NA	S	R	NA	S	NA
1280.11	PRJEB9575	SAMEA3448980	2015	Thailand	Thailand	Human, Homo sapiens	NA		S	NA	S	NA	S	NA	S	NA	S	S	NA	S	R	NA	S	NA
1280.12	PRJEB9575	SAMEA3448983	2015	Thailand	Thailand	Human, Homo sapiens	NA		S	NA	S	NA	S	NA	S	NA	S	S	NA	S	R	NA	S	NA
1280.12	PRJEB9575	SAMEA3448985	2015	Thailand	Thailand	Human, Homo sapiens	NA		S	NA	S	NA	S	NA	S	NA	S	S	NA	S	R	NA	S	NA
1280.12	PRJEB9575	SAMEA3449000	2015	Thailand	Thailand	Human, Homo sapiens	NA		S	NA	S	NA	S	NA	S	NA	S	S	NA	S	R	NA	S	NA
1280.12	PRJEB9575	SAMEA3449030	2015	Thailand	Thailand	Human, Homo sapiens	NA		S	NA	S	NA	S	NA	S	NA	S	S	NA	S	R	NA	S	NA
1280.12	PRJEB9575	SAMEA3449044	2015	Thailand	Thailand	Human, Homo sapiens	NA		S	NA	S	NA	S	NA	S	NA	S	S	NA	S	R	NA	S	NA
1280.12	PRJEB9575	SAMEA3448844	2015	Thailand	Thailand	Human, Homo sapiens	NA		S	NA	S	NA	S	NA	S	NA	S	S	NA	S	R	NA	S	NA
1280.12	PRJEB9575	SAMEA3448848	2015	Thailand	Thailand	Human, Homo sapiens	NA		S	NA	S	NA	S	NA	S	NA	S	S	NA	S	R	NA	S	NA
1280.12	PRJEB9575	SAMEA3448878	2015	Thailand	Thailand	Human, Homo sapiens	NA		S	NA	S	NA	S	NA	S	NA	S	S	NA	S	R	NA	S	NA
1280.12	PRJEB9575	SAMEA3449399	2015	Thailand	Thailand	Human, Homo sapiens	NA		S	NA	S	NA	S	NA	S	NA	S	S	NA	S	R	NA	S	NA
1280.12	PRJEB9575	SAMEA3448883	2015	Thailand	Thailand	Human, Homo sapiens	NA		S	NA	S	NA	S	NA	S	NA	S	S	NA	S	R	NA	S	NA
1280.12	PRJEB9575	SAMEA3448901	2015	Thailand	Thailand	Human, Homo sapiens	NA		S	NA	S	NA	S	NA	S	NA	S	S	NA	S	R	NA	S	NA
1280.12	PRJEB9575	SAMEA3448909	2015	Thailand	Thailand	Human, Homo sapiens	NA		S	NA	S	NA	S	NA	S	NA	S	S	NA	S	R	NA	S	NA
1280.12	PRJEB9575	SAMEA3448913	2015	Thailand	Thailand	Human, Homo sapiens	NA		S	NA	S	NA	S	NA	S	NA	S	S	NA	S	R	NA	S	NA
1280.12	PRJEB9575	SAMEA3448918	2015	Thailand	Thailand	Human, Homo sapiens	NA		S	NA	S	NA	S	NA	S	NA	S	S	NA	S	S	NA	S	NA
1280.12	PRJEB9575	SAMEA3448923	2015	Thailand	Thailand	Human, Homo sapiens	NA		S	NA	S	NA	S	NA	S	NA	S	S	NA	S	R	NA	S	NA
1280.12	PRJEB9575	SAMEA3448924	2015	Thailand	Thailand	Human, Homo sapiens	NA		S	NA	S	NA	S	NA	S	NA	S	S	NA	S	R	NA	S	NA
1280.12	PRJEB9575	SAMEA3448925	2015	Thailand	Thailand	Human, Homo sapiens	NA		S	NA	S	NA	S	NA	S	NA	S	S	NA	S	R	NA	S	NA
1280.12	PRJEB9575	SAMEA3448929	2015	Thailand	Thailand	Human, Homo sapiens	NA		S	NA	S	NA	S	NA	S	NA	S	S	NA	S	R	NA	S	NA
1280.12	PRJEB9575	SAMEA3448934	2015	Thailand	Thailand	Human, Homo sapiens	NA		S	NA	S	NA	S	NA	S	NA	S	S	NA	S	S	NA	S	NA
1280.12	PRJEB9575	SAMEA3448963	2015	Thailand	Thailand	Human, Homo sapiens	NA		S	NA	S	NA	S	NA	S	NA	S	S	NA	S	R	NA	S	NA
1280.12	PRJEB9575	SAMEA3448964	2015	Thailand	Thailand	Human, Homo sapiens	NA		S	NA	S	NA	S	NA	S	NA	S	S	NA	S	R	NA	S	NA
1280.12	PRJEB9575	SAMEA3449143	2015	Thailand	Thailand	Human, Homo sapiens	NA		S	NA	S	NA	S	NA	S	NA	R	R	NA	S	R	NA	S	NA
1280.12	PRJEB9575	SAMEA3449003	2015	Thailand	Thailand	Human, Homo sapiens	NA		S	NA	S	NA	S	NA	S	NA	S	S	NA	S	R	NA	S	NA
1280.12	PRJEB9575	SAMEA3448851	2015	Thailand	Thailand	Human, Homo sapiens	NA		S	NA	S	NA	S	NA	S	NA	S	S	NA	S	R	NA	S	NA
1280.12	PRJEB9575	SAMEA3448898	2015	Thailand	Thailand	Human, Homo sapiens	NA		S	NA	S	NA	S	NA	S	NA	S	S	NA	S	R	NA	S	NA
1280.12	PRJEB9575	SAMEA3448951	2015	Thailand	Thailand	Human, Homo sapiens	NA		S	NA	S	NA	S	NA	S	NA	S	S	NA	S	R	NA	S	NA
1280.12	PRJEB9575	SAMEA3448969	2015	Thailand	Thailand	Human, Homo sapiens	NA		S	NA	S	NA	S	NA	S	NA	S	S	NA	S	R	NA	S	NA
1280.12	PRJEB9575	SAMEA3449069	2015	Thailand	Thailand	Human, Homo sapiens	NA		S	NA	S	NA	S	NA	S	NA	S	S	NA	S	R	NA	S	NA
1.41332e+06	PRJNA226276	SAMN02391150	2011	Belgium		Chicken, Gallus gallus	Bodily fluid; Nose		NA	NA	NA	NA	NA	NA	NA	NA	NA	NA	R	NA	NA	NA	NA	NA
1.41332e+06	PRJNA226277	SAMN02391151	2012	Denmark		Human, Homo sapiens	Bodily fluid; Blood		NA	NA	NA	NA	NA	NA	NA	NA	NA	NA	R	NA	NA	NA	NA	NA
1.41333e+06	PRJNA226278	SAMN02391152	2012	Denmark		Human, Homo sapiens	Bodily fluid; Wound		NA	NA	NA	NA	NA	NA	NA	NA	NA	NA	R	NA	NA	NA	NA	NA
1.41333e+06	PRJNA226280	SAMN02391154	2007	Denmark		Pig, Sus scrofa	Bodily fluid; Nose		NA	NA	NA	NA	NA	NA	NA	NA	NA	NA	S	NA	NA	NA	NA	NA
1.41333e+06	PRJNA226281	SAMN02391155	2010	Denmark			Food Product (ENVO:00002002); Chicken broiler meat		NA	NA	NA	NA	NA	NA	NA	NA	NA	NA	R	NA	NA	NA	NA	NA
1.41333e+06	PRJNA226282	SAMN02391156	2010	Denmark			Food Product (ENVO:00002002); Chicken broiler meat		NA	NA	NA	NA	NA	NA	NA	NA	NA	NA	R	NA	NA	NA	NA	NA
1.41333e+06	PRJNA226284	SAMN02391158	2008	France			Dust (ENVO:00002008); Pig farm		NA	NA	NA	NA	NA	NA	NA	NA	NA	NA	R	NA	NA	NA	NA	NA
1.41333e+06	PRJNA226285	SAMN02391159	2008	France			Dust (ENVO:00002008); Pig farm		NA	NA	NA	NA	NA	NA	NA	NA	NA	NA	R	NA	NA	NA	NA	NA
1.41333e+06	PRJNA226286	SAMN02391160	2007	France		Dog, Canis lupus familiaris	Bodily fluid; Vagina		NA	NA	NA	NA	NA	NA	NA	NA	NA	NA	R	NA	NA	NA	NA	NA
1.41333e+06	PRJNA226287	SAMN02391161	2009	France		Bos taurus	Bodily fluid; Nose		NA	NA	NA	NA	NA	NA	NA	NA	NA	NA	R	NA	NA	NA	NA	NA
1.41334e+06	PRJNA226289	SAMN02391163	2009	France		Bos taurus	Bodily fluid; Nose		NA	NA	NA	NA	NA	NA	NA	NA	NA	NA	R	NA	NA	NA	NA	NA
1.41334e+06	PRJNA226290	SAMN02391164	2009	France		Bos taurus	Bodily fluid; Nose		NA	NA	NA	NA	NA	NA	NA	NA	NA	NA	R	NA	NA	NA	NA	NA
1.41334e+06	PRJNA226291	SAMN02391165	2009	France		Bos taurus	Bodily fluid; Nose		NA	NA	NA	NA	NA	NA	NA	NA	NA	NA	R	NA	NA	NA	NA	NA
1.41334e+06	PRJNA226292	SAMN02391166	2009	France		Bos taurus	Bodily fluid; Nose		NA	NA	NA	NA	NA	NA	NA	NA	NA	NA	R	NA	NA	NA	NA	NA
1.41334e+06	PRJNA226293	SAMN02391167	2009	France		Bos taurus	Bodily fluid; Nose		NA	NA	NA	NA	NA	NA	NA	NA	NA	NA	R	NA	NA	NA	NA	NA
1.41334e+06	PRJNA226294	SAMN02391168	2009	France		Bos taurus	Bodily fluid; Nose		NA	NA	NA	NA	NA	NA	NA	NA	NA	NA	R	NA	NA	NA	NA	NA
1.41334e+06	PRJNA226295	SAMN02391169	2009	France		Dog, Canis lupus familiaris	Bodily fluid; Skin		NA	NA	NA	NA	NA	NA	NA	NA	NA	NA	R	NA	NA	NA	NA	NA
1.41334e+06	PRJNA226296	SAMN02391170		France		Turkey, Meleagris gallopavo	Bodily fluid; Joint (arthritis)		NA	NA	NA	NA	NA	NA	NA	NA	NA	NA	R	NA	NA	NA	NA	NA
1.41334e+06	PRJNA226297	SAMN02391171	2008	Germany		Human, Homo sapiens	Bodily fluid; Nose		NA	NA	NA	NA	NA	NA	NA	NA	NA	NA	R	NA	NA	NA	NA	NA
1.41335e+06	PRJNA226298	SAMN02391172	2008	Germany		Human, Homo sapiens	Bodily fluid; Nose		NA	NA	NA	NA	NA	NA	NA	NA	NA	NA	R	NA	NA	NA	NA	NA
1.41335e+06	PRJNA226299	SAMN02391173	2008	Germany		Human, Homo sapiens	Bodily fluid; Nose		NA	NA	NA	NA	NA	NA	NA	NA	NA	NA	R	NA	NA	NA	NA	NA
1.41335e+06	PRJNA226300	SAMN02391174	2008	Germany		Human, Homo sapiens	Bodily fluid; Nose		NA	NA	NA	NA	NA	NA	NA	NA	NA	NA	R	NA	NA	NA	NA	NA
1.41335e+06	PRJNA226301	SAMN02391175	2008	Germany		Human, Homo sapiens	Bodily fluid; Nose		NA	NA	NA	NA	NA	NA	NA	NA	NA	NA	S	NA	NA	NA	NA	NA
1.41335e+06	PRJNA226302	SAMN02391176	2009	Germany		Human, Homo sapiens	Bodily fluid; Nose		NA	NA	NA	NA	NA	NA	NA	NA	NA	NA	R	NA	NA	NA	NA	NA
1.41335e+06	PRJNA226303	SAMN02391177	2007	Germany		Pig, Sus scrofa	Bodily fluid; Nose		NA	NA	NA	NA	NA	NA	NA	NA	NA	NA	S	NA	NA	NA	NA	NA
1.41335e+06	PRJNA226304	SAMN02391178	2007	Germany		Pig, Sus scrofa	Bodily fluid; Nose		NA	NA	NA	NA	NA	NA	NA	NA	NA	NA	S	NA	NA	NA	NA	NA
1.41335e+06	PRJNA226305	SAMN02391179	2008	Germany			Dust (ENVO:00002008); Pig farm		NA	NA	NA	NA	NA	NA	NA	NA	NA	NA	R	NA	NA	NA	NA	NA
1.41335e+06	PRJNA226306	SAMN02391180	2008	Germany			Dust (ENVO:00002008); Pig farm		NA	NA	NA	NA	NA	NA	NA	NA	NA	NA	R	NA	NA	NA	NA	NA
1.41335e+06	PRJNA226307	SAMN02391181	2012	Germany		Bos taurus	Excreted bodily substance; Milk (masitis)		NA	NA	NA	NA	NA	NA	NA	NA	NA	NA	S	NA	NA	NA	NA	NA
1.41337e+06	PRJNA226326	SAMN02391200	2009	Germany			Food Product (ENVO:00002002); Turkey meat		NA	NA	NA	NA	NA	NA	NA	NA	NA	NA	R	NA	NA	NA	NA	NA
1.41337e+06	PRJNA226327	SAMN02391201	2008	Italy		Human, Homo sapiens	Bodily fluid; Abscess		NA	NA	NA	NA	NA	NA	NA	NA	NA	NA	R	NA	NA	NA	NA	NA
1.41338e+06	PRJNA226328	SAMN02391202	2008	Italy		Human, Homo sapiens	Bodily fluid		NA	NA	NA	NA	NA	NA	NA	NA	NA	NA	S	NA	NA	NA	NA	NA
1.41338e+06	PRJNA226329	SAMN02391203	2008	Italy		Human, Homo sapiens	Bodily fluid; Fascia		NA	NA	NA	NA	NA	NA	NA	NA	NA	NA	R	NA	NA	NA	NA	NA
1.41338e+06	PRJNA226330	SAMN02391204	2010	Italy		Human, Homo sapiens	Bodily fluid; Ear		NA	NA	NA	NA	NA	NA	NA	NA	NA	NA	R	NA	NA	NA	NA	NA
1.41338e+06	PRJNA226331	SAMN02391205	2010	Italy		Human, Homo sapiens	Bodily fluid		NA	NA	NA	NA	NA	NA	NA	NA	NA	NA	R	NA	NA	NA	NA	NA
1.41338e+06	PRJNA226332	SAMN02391206	2010	Italy		Human, Homo sapiens	Bodily fluid		NA	NA	NA	NA	NA	NA	NA	NA	NA	NA	R	NA	NA	NA	NA	NA
1.41338e+06	PRJNA226333	SAMN02391207	2010	Italy		Human, Homo sapiens	Bodily fluid		NA	NA	NA	NA	NA	NA	NA	NA	NA	NA	R	NA	NA	NA	NA	NA
1.41338e+06	PRJNA226334	SAMN02391208	2010	Italy		Human, Homo sapiens	Bodily fluid		NA	NA	NA	NA	NA	NA	NA	NA	NA	NA	R	NA	NA	NA	NA	NA
1.41338e+06	PRJNA226335	SAMN02391209	2011	Italy			Food Product (ENVO:00002002); Cheese (mozzarella)		NA	NA	NA	NA	NA	NA	NA	NA	NA	NA	R	NA	NA	NA	NA	NA
1.41338e+06	PRJNA226336	SAMN02391210	2011	Italy		Human, Homo sapiens	Bodily fluid; Blood		NA	NA	NA	NA	NA	NA	NA	NA	NA	NA	R	NA	NA	NA	NA	NA
1.41338e+06	PRJNA226337	SAMN02391211	2008	Italy		Pig, Sus scrofa	Bodily fluid; Nose		NA	NA	NA	NA	NA	NA	NA	NA	NA	NA	R	NA	NA	NA	NA	NA
1.41339e+06	PRJNA226338	SAMN02391212	2008	Italy		Pig, Sus scrofa	Bodily fluid; Nose		NA	NA	NA	NA	NA	NA	NA	NA	NA	NA	R	NA	NA	NA	NA	NA
1.41339e+06	PRJNA226340	SAMN02391214	2008	Italy		Pig, Sus scrofa	Bodily fluid; Nose		NA	NA	NA	NA	NA	NA	NA	NA	NA	NA	R	NA	NA	NA	NA	NA
1.41339e+06	PRJNA226341	SAMN02391215	2009	Italy		Bos taurus	Bodily fluid		NA	NA	NA	NA	NA	NA	NA	NA	NA	NA	R	NA	NA	NA	NA	NA
1.41339e+06	PRJNA226342	SAMN02391216	2009	Italy		Bos taurus	Bodily fluid		NA	NA	NA	NA	NA	NA	NA	NA	NA	NA	R	NA	NA	NA	NA	NA
1.41339e+06	PRJNA226343	SAMN02391217	2009	Italy		Bos taurus	Bodily fluid		NA	NA	NA	NA	NA	NA	NA	NA	NA	NA	R	NA	NA	NA	NA	NA
1.41339e+06	PRJNA226344	SAMN02391218	2009	Italy		Bos taurus	Bodily fluid		NA	NA	NA	NA	NA	NA	NA	NA	NA	NA	R	NA	NA	NA	NA	NA
1.41339e+06	PRJNA226345	SAMN02391219	2009	Italy		Bos taurus	Bodily fluid		NA	NA	NA	NA	NA	NA	NA	NA	NA	NA	R	NA	NA	NA	NA	NA
1.41339e+06	PRJNA226346	SAMN02391220	2009	Italy		Bos taurus	Bodily fluid		NA	NA	NA	NA	NA	NA	NA	NA	NA	NA	R	NA	NA	NA	NA	NA
1.41339e+06	PRJNA226347	SAMN02391221	2010	Italy		Pig, Sus scrofa	Bodily fluid		NA	NA	NA	NA	NA	NA	NA	NA	NA	NA	R	NA	NA	NA	NA	NA
1.4134e+06	PRJNA226348	SAMN02391222	2010	Italy		Pig, Sus scrofa	Bodily fluid		NA	NA	NA	NA	NA	NA	NA	NA	NA	NA	R	NA	NA	NA	NA	NA
1.4134e+06	PRJNA226349	SAMN02391223	2010	Italy		Pig, Sus scrofa	Bodily fluid		NA	NA	NA	NA	NA	NA	NA	NA	NA	NA	R	NA	NA	NA	NA	NA
1.4134e+06	PRJNA226350	SAMN02391224	2010	Italy		Pig, Sus scrofa	Bodily fluid		NA	NA	NA	NA	NA	NA	NA	NA	NA	NA	S	NA	NA	NA	NA	NA
1.4134e+06	PRJNA226351	SAMN02391225	2010	Italy		Pig, Sus scrofa	Bodily fluid		NA	NA	NA	NA	NA	NA	NA	NA	NA	NA	S	NA	NA	NA	NA	NA
1.4134e+06	PRJNA226352	SAMN02391226	2010	Italy		Pig, Sus scrofa	Bodily fluid		NA	NA	NA	NA	NA	NA	NA	NA	NA	NA	R	NA	NA	NA	NA	NA
1.4134e+06	PRJNA226353	SAMN02391227	2010	Italy		Pig, Sus scrofa	Bodily fluid		NA	NA	NA	NA	NA	NA	NA	NA	NA	NA	S	NA	NA	NA	NA	NA
1.4134e+06	PRJNA226354	SAMN02391228	2010	Italy		Pig, Sus scrofa	Bodily fluid		NA	NA	NA	NA	NA	NA	NA	NA	NA	NA	R	NA	NA	NA	NA	NA
1.4134e+06	PRJNA226355	SAMN02391229	2011	Italy		Pig, Sus scrofa	Bodily fluid		NA	NA	NA	NA	NA	NA	NA	NA	NA	NA	R	NA	NA	NA	NA	NA
1.41341e+06	PRJNA226358	SAMN02391232	2011	Italy		Pig, Sus scrofa	Bodily fluid		NA	NA	NA	NA	NA	NA	NA	NA	NA	NA	R	NA	NA	NA	NA	NA
1.41341e+06	PRJNA226359	SAMN02391233	2011	Italy		Pig, Sus scrofa	Bodily fluid; Skin		NA	NA	NA	NA	NA	NA	NA	NA	NA	NA	R	NA	NA	NA	NA	NA
1.41341e+06	PRJNA226360	SAMN02391234	2011	Italy		Bos taurus	Bodily fluid		NA	NA	NA	NA	NA	NA	NA	NA	NA	NA	R	NA	NA	NA	NA	NA
1.41341e+06	PRJNA226361	SAMN02391235	2011	Italy		Bos taurus	Bodily fluid		NA	NA	NA	NA	NA	NA	NA	NA	NA	NA	R	NA	NA	NA	NA	NA
1.41341e+06	PRJNA226362	SAMN02391236	2011	Italy		Bos taurus	Bodily fluid		NA	NA	NA	NA	NA	NA	NA	NA	NA	NA	R	NA	NA	NA	NA	NA
1.41341e+06	PRJNA226363	SAMN02391237	2011	Italy		Bos taurus	Bodily fluid		NA	NA	NA	NA	NA	NA	NA	NA	NA	NA	R	NA	NA	NA	NA	NA
1.41341e+06	PRJNA226364	SAMN02391238	2011	Italy		Bos taurus	Bodily fluid		NA	NA	NA	NA	NA	NA	NA	NA	NA	NA	R	NA	NA	NA	NA	NA
1.41341e+06	PRJNA226365	SAMN02391239	2011	Italy		Bos taurus	Bodily fluid		NA	NA	NA	NA	NA	NA	NA	NA	NA	NA	R	NA	NA	NA	NA	NA
1.41341e+06	PRJNA226366	SAMN02391240	2011	Italy			Dust (ENVO:00002008); Pig farm		NA	NA	NA	NA	NA	NA	NA	NA	NA	NA	R	NA	NA	NA	NA	NA
1.41341e+06	PRJNA226367	SAMN02391241	2012	Italy		Pig, Sus scrofa	Bodily fluid; Nose		NA	NA	NA	NA	NA	NA	NA	NA	NA	NA	S	NA	NA	NA	NA	NA
1.41342e+06	PRJNA226368	SAMN02391242	2012	Italy		Pig, Sus scrofa	Bodily fluid		NA	NA	NA	NA	NA	NA	NA	NA	NA	NA	S	NA	NA	NA	NA	NA
1.41342e+06	PRJNA226369	SAMN02391243	2012	Italy		Chicken, Gallus gallus	Bodily fluid		NA	NA	NA	NA	NA	NA	NA	NA	NA	NA	R	NA	NA	NA	NA	NA
1.41342e+06	PRJNA226371	SAMN02391245	2006	Netherlands		Human, Homo sapiens	Bodily fluid; Throat		NA	NA	NA	NA	NA	NA	NA	NA	NA	NA	R	NA	NA	NA	NA	NA
1.41342e+06	PRJNA226372	SAMN02391246	2006	Netherlands		Human, Homo sapiens	Bodily fluid; Vagina		NA	NA	NA	NA	NA	NA	NA	NA	NA	NA	R	NA	NA	NA	NA	NA
1.41342e+06	PRJNA226373	SAMN02391247	2007	Netherlands		Human, Homo sapiens	Bodily fluid; Nose		NA	NA	NA	NA	NA	NA	NA	NA	NA	NA	R	NA	NA	NA	NA	NA
1.41342e+06	PRJNA226374	SAMN02391248	2007	Netherlands		Human, Homo sapiens	Bodily fluid; Throat		NA	NA	NA	NA	NA	NA	NA	NA	NA	NA	R	NA	NA	NA	NA	NA
1.41342e+06	PRJNA226375	SAMN02391249	2007	Netherlands		Human, Homo sapiens	Bodily fluid; Nose		NA	NA	NA	NA	NA	NA	NA	NA	NA	NA	R	NA	NA	NA	NA	NA
1.41342e+06	PRJNA226376	SAMN02391250	2008	Netherlands		Human, Homo sapiens	Bodily fluid; Nose		NA	NA	NA	NA	NA	NA	NA	NA	NA	NA	R	NA	NA	NA	NA	NA
1.41342e+06	PRJNA226377	SAMN02391251	2008	Netherlands		Human, Homo sapiens	Bodily fluid; Nose		NA	NA	NA	NA	NA	NA	NA	NA	NA	NA	R	NA	NA	NA	NA	NA
1.41343e+06	PRJNA226378	SAMN02391252	2008	Netherlands		Human, Homo sapiens	Bodily fluid; Nose		NA	NA	NA	NA	NA	NA	NA	NA	NA	NA	R	NA	NA	NA	NA	NA
1.41343e+06	PRJNA226379	SAMN02391253	2008	Netherlands		Human, Homo sapiens	Bodily fluid; Nose		NA	NA	NA	NA	NA	NA	NA	NA	NA	NA	R	NA	NA	NA	NA	NA
1.41343e+06	PRJNA226380	SAMN02391254	2009	Netherlands		Human, Homo sapiens	Bodily fluid; Nose		NA	NA	NA	NA	NA	NA	NA	NA	NA	NA	R	NA	NA	NA	NA	NA
1.41343e+06	PRJNA226381	SAMN02391255	2010	Netherlands		Human, Homo sapiens	Bodily fluid; Nose		NA	NA	NA	NA	NA	NA	NA	NA	NA	NA	R	NA	NA	NA	NA	NA
1.41343e+06	PRJNA226382	SAMN02391256	2010	Netherlands		Human, Homo sapiens	Bodily fluid; Nose		NA	NA	NA	NA	NA	NA	NA	NA	NA	NA	R	NA	NA	NA	NA	NA
1.41343e+06	PRJNA226383	SAMN02391257	2010	Netherlands		Human, Homo sapiens	Bodily fluid; Nose		NA	NA	NA	NA	NA	NA	NA	NA	NA	NA	R	NA	NA	NA	NA	NA
1.41343e+06	PRJNA226384	SAMN02391258	2011	Netherlands		Human, Homo sapiens	Bodily fluid; Perineum		NA	NA	NA	NA	NA	NA	NA	NA	NA	NA	R	NA	NA	NA	NA	NA
1.41343e+06	PRJNA226385	SAMN02391259	2011	Netherlands		Human, Homo sapiens	Bodily fluid; Wound		NA	NA	NA	NA	NA	NA	NA	NA	NA	NA	R	NA	NA	NA	NA	NA
1.41343e+06	PRJNA226386	SAMN02391260	2011	Netherlands		Human, Homo sapiens	Bodily fluid; Nose		NA	NA	NA	NA	NA	NA	NA	NA	NA	NA	R	NA	NA	NA	NA	NA
1.41343e+06	PRJNA226387	SAMN02391261	2012	Netherlands		Human, Homo sapiens	Bodily fluid; Urine		NA	NA	NA	NA	NA	NA	NA	NA	NA	NA	R	NA	NA	NA	NA	NA
1.41344e+06	PRJNA226388	SAMN02391262	2012	Netherlands		Human, Homo sapiens	Bodily fluid; Blood		NA	NA	NA	NA	NA	NA	NA	NA	NA	NA	R	NA	NA	NA	NA	NA
1.41344e+06	PRJNA226389	SAMN02391263	2012	Netherlands		Human, Homo sapiens	Bodily fluid; Tracheal aspirate		NA	NA	NA	NA	NA	NA	NA	NA	NA	NA	R	NA	NA	NA	NA	NA
1.41344e+06	PRJNA226390	SAMN02391264	2012	Netherlands		Human, Homo sapiens	Bodily fluid; Nose		NA	NA	NA	NA	NA	NA	NA	NA	NA	NA	R	NA	NA	NA	NA	NA
1.41344e+06	PRJNA226391	SAMN02391265	2007	Netherlands		Pig, Sus scrofa	Bodily fluid; Nose		NA	NA	NA	NA	NA	NA	NA	NA	NA	NA	R	NA	NA	NA	NA	NA
1.41344e+06	PRJNA226392	SAMN02391266	2007	Netherlands		Bos taurus	Bodily fluid; Nose		NA	NA	NA	NA	NA	NA	NA	NA	NA	NA	R	NA	NA	NA	NA	NA
1.41344e+06	PRJNA226393	SAMN02391267	2008	Netherlands		Bos taurus	Bodily fluid; nose		NA	NA	NA	NA	NA	NA	NA	NA	NA	NA	R	NA	NA	NA	NA	NA
1.41344e+06	PRJNA226394	SAMN02391268	2008	Netherlands		Bos taurus	Bodily fluid; nose		NA	NA	NA	NA	NA	NA	NA	NA	NA	NA	R	NA	NA	NA	NA	NA
1.41345e+06	PRJNA226399	SAMN02391273	2010	Spain		Human, Homo sapiens	Bodily fluid; Tracheal aspirate		NA	NA	NA	NA	NA	NA	NA	NA	NA	NA	R	NA	NA	NA	NA	NA
1.41345e+06	PRJNA226400	SAMN02391274	2012	Spain		Human, Homo sapiens	Excreted bodily substance; Feces		NA	NA	NA	NA	NA	NA	NA	NA	NA	NA	R	NA	NA	NA	NA	NA
1.41345e+06	PRJNA226401	SAMN02391275	2007	Spain		Pig, Sus scrofa	Bodily fluid; Skin		NA	NA	NA	NA	NA	NA	NA	NA	NA	NA	R	NA	NA	NA	NA	NA
1.41345e+06	PRJNA226402	SAMN02391276	2008	Spain			Dust (ENVO:00002008); Pig farm		NA	NA	NA	NA	NA	NA	NA	NA	NA	NA	R	NA	NA	NA	NA	NA
1.41345e+06	PRJNA226403	SAMN02391277	2008	Spain			Dust (ENVO:00002008); Pig farm		NA	NA	NA	NA	NA	NA	NA	NA	NA	NA	R	NA	NA	NA	NA	NA
1.41345e+06	PRJNA226404	SAMN02391278	2008	Spain			Dust (ENVO:00002008); Pig farm		NA	NA	NA	NA	NA	NA	NA	NA	NA	NA	R	NA	NA	NA	NA	NA
1.41345e+06	PRJNA226407	SAMN02391281		Spain		Dog, Canis lupus familiaris	Bodily fluid		NA	NA	NA	NA	NA	NA	NA	NA	NA	NA	S	NA	NA	NA	NA	NA
1.41346e+06	PRJNA226408	SAMN02391282		Spain		Dog, Canis lupus familiaris	Bodily fluid		NA	NA	NA	NA	NA	NA	NA	NA	NA	NA	S	NA	NA	NA	NA	NA
1.41346e+06	PRJNA226409	SAMN02391283	2005	Spain		Horse, Equus caballus	Bodily fluid		NA	NA	NA	NA	NA	NA	NA	NA	NA	NA	R	NA	NA	NA	NA	NA
1.41346e+06	PRJNA226410	SAMN02391284	2011	Spain		Horse, Equus caballus	Bodily fluid		NA	NA	NA	NA	NA	NA	NA	NA	NA	NA	R	NA	NA	NA	NA	NA
1.41346e+06	PRJNA226411	SAMN02391285	2008	Spain			food		NA	NA	NA	NA	NA	NA	NA	NA	NA	NA	R	NA	NA	NA	NA	NA
1.41346e+06	PRJNA226412	SAMN02391286	2008	Spain			food		NA	NA	NA	NA	NA	NA	NA	NA	NA	NA	R	NA	NA	NA	NA	NA
1.41346e+06	PRJNA226414	SAMN02391288	2008	Spain		Pig, Sus scrofa	Bodily fluid		NA	NA	NA	NA	NA	NA	NA	NA	NA	NA	R	NA	NA	NA	NA	NA
1.41347e+06	PRJNA226419	SAMN02391293	2008	Spain		Pig, Sus scrofa	Bodily fluid		NA	NA	NA	NA	NA	NA	NA	NA	NA	NA	R	NA	NA	NA	NA	NA
1.41347e+06	PRJNA226420	SAMN02391294	2009	Spain		Pig, Sus scrofa	Bodily fluid		NA	NA	NA	NA	NA	NA	NA	NA	NA	NA	R	NA	NA	NA	NA	NA
1.41347e+06	PRJNA226423	SAMN02391297	2009	Spain		Human, Homo sapiens	Bodily fluid		NA	NA	NA	NA	NA	NA	NA	NA	NA	NA	R	NA	NA	NA	NA	NA
1.41347e+06	PRJNA226424	SAMN02391298	2009	Spain		Human, Homo sapiens	Bodily fluid		NA	NA	NA	NA	NA	NA	NA	NA	NA	NA	R	NA	NA	NA	NA	NA
1.41347e+06	PRJNA226425	SAMN02391299	2009	Spain		Human, Homo sapiens	Bodily fluid		NA	NA	NA	NA	NA	NA	NA	NA	NA	NA	R	NA	NA	NA	NA	NA
1.41347e+06	PRJNA226426	SAMN02391300	2009	Spain		Human, Homo sapiens	Bodily fluid		NA	NA	NA	NA	NA	NA	NA	NA	NA	NA	R	NA	NA	NA	NA	NA
1.41347e+06	PRJNA226427	SAMN02391301	2009	Spain		Human, Homo sapiens	Bodily fluid		NA	NA	NA	NA	NA	NA	NA	NA	NA	NA	R	NA	NA	NA	NA	NA
1.41348e+06	PRJNA226428	SAMN02391302	2009	Spain		Human, Homo sapiens	Bodily fluid		NA	NA	NA	NA	NA	NA	NA	NA	NA	NA	R	NA	NA	NA	NA	NA
1.41348e+06	PRJNA226429	SAMN02391303	2009	Spain		Human, Homo sapiens	Bodily fluid		NA	NA	NA	NA	NA	NA	NA	NA	NA	NA	R	NA	NA	NA	NA	NA
1.41348e+06	PRJNA226430	SAMN02391304	2009	Spain		Human, Homo sapiens	Bodily fluid		NA	NA	NA	NA	NA	NA	NA	NA	NA	NA	R	NA	NA	NA	NA	NA
1.41348e+06	PRJNA226434	SAMN02391307	2011	Spain		Human, Homo sapiens	Bodily fluid		NA	NA	NA	NA	NA	NA	NA	NA	NA	NA	R	NA	NA	NA	NA	NA
1.41348e+06	PRJNA226435	SAMN02391308	2009	Spain		Human, Homo sapiens	Bodily fluid		NA	NA	NA	NA	NA	NA	NA	NA	NA	NA	S	NA	NA	NA	NA	NA
1.41348e+06	PRJNA226436	SAMN02391309	2009	Spain		Human, Homo sapiens	Bodily fluid		NA	NA	NA	NA	NA	NA	NA	NA	NA	NA	S	NA	NA	NA	NA	NA
1.41348e+06	PRJNA226437	SAMN02391310	2010	Spain		Human, Homo sapiens	Bodily fluid		NA	NA	NA	NA	NA	NA	NA	NA	NA	NA	S	NA	NA	NA	NA	NA
1.41348e+06	PRJNA226438	SAMN02391311	2006	Belgium		Chicken, Gallus gallus	Bodily fluid		NA	NA	NA	NA	NA	NA	NA	NA	NA	NA	R	NA	NA	NA	NA	NA
1.41349e+06	PRJNA226439	SAMN02391312	2006	Belgium		Chicken, Gallus gallus	Bodily fluid		NA	NA	NA	NA	NA	NA	NA	NA	NA	NA	R	NA	NA	NA	NA	NA
1.41349e+06	PRJNA226440	SAMN02391313	2006	Belgium		Chicken, Gallus gallus	Bodily fluid		NA	NA	NA	NA	NA	NA	NA	NA	NA	NA	R	NA	NA	NA	NA	NA
1.41349e+06	PRJNA226441	SAMN02391314	2006	Belgium		Chicken, Gallus gallus	Bodily fluid		NA	NA	NA	NA	NA	NA	NA	NA	NA	NA	R	NA	NA	NA	NA	NA
1.41349e+06	PRJNA226442	SAMN02391315	2006	Belgium		Chicken, Gallus gallus	Bodily fluid		NA	NA	NA	NA	NA	NA	NA	NA	NA	NA	R	NA	NA	NA	NA	NA
1.41349e+06	PRJNA226443	SAMN02391316	2013	Trinidad and Tobago		Human, Homo sapiens	Bodily fluid		NA	NA	NA	NA	NA	NA	NA	NA	NA	NA	S	NA	NA	NA	NA	NA
1.41349e+06	PRJNA226444	SAMN02391317	2013	Trinidad and Tobago		Human, Homo sapiens	Bodily fluid		NA	NA	NA	NA	NA	NA	NA	NA	NA	NA	S	NA	NA	NA	NA	NA
1.41349e+06	PRJNA226445	SAMN02391318	2012	Trinidad and Tobago		Human, Homo sapiens	Bodily fluid		NA	NA	NA	NA	NA	NA	NA	NA	NA	NA	S	NA	NA	NA	NA	NA
1.41349e+06	PRJNA226446	SAMN02391319		Germany		Chicken, Gallus gallus	Bodily fluid		NA	NA	NA	NA	NA	NA	NA	NA	NA	NA	S	NA	NA	NA	NA	NA
1.41349e+06	PRJNA226447	SAMN02391320		Germany		Turkey, Meleagris gallopavo	Bodily fluid		NA	NA	NA	NA	NA	NA	NA	NA	NA	NA	S	NA	NA	NA	NA	NA
1.41349e+06	PRJNA226448	SAMN02391321		Germany		Turkey, Meleagris gallopavo	Bodily fluid		NA	NA	NA	NA	NA	NA	NA	NA	NA	NA	S	NA	NA	NA	NA	NA
1.4135e+06	PRJNA226450	SAMN02391322		Germany		Turkey, Meleagris gallopavo	Bodily fluid		NA	NA	NA	NA	NA	NA	NA	NA	NA	NA	S	NA	NA	NA	NA	NA
1.4135e+06	PRJNA226451	SAMN02391323		Germany		Turkey, Meleagris gallopavo	Bodily fluid		NA	NA	NA	NA	NA	NA	NA	NA	NA	NA	S	NA	NA	NA	NA	NA
1.4135e+06	PRJNA226452	SAMN02391324		Germany		Turkey, Meleagris gallopavo	Bodily fluid		NA	NA	NA	NA	NA	NA	NA	NA	NA	NA	S	NA	NA	NA	NA	NA
1.4135e+06	PRJNA226453	SAMN02391325	2009	Hong kong		Cat, Felis catus	Bodily fluid		NA	NA	NA	NA	NA	NA	NA	NA	NA	NA	S	NA	NA	NA	NA	NA
1.4135e+06	PRJNA226454	SAMN02391326	2011	Hong kong		Cat, Felis catus	Bodily fluid		NA	NA	NA	NA	NA	NA	NA	NA	NA	NA	S	NA	NA	NA	NA	NA
1.4135e+06	PRJNA226455	SAMN02391327	2009	Hong kong		Rodentia	Bodily fluid		NA	NA	NA	NA	NA	NA	NA	NA	NA	NA	S	NA	NA	NA	NA	NA
1.4135e+06	PRJNA226456	SAMN02391328	2010	Hong kong		Rodentia	Bodily fluid		NA	NA	NA	NA	NA	NA	NA	NA	NA	NA	S	NA	NA	NA	NA	NA
1.4135e+06	PRJNA226457	SAMN02391329	2010	Hong kong		Rodentia	Bodily fluid		NA	NA	NA	NA	NA	NA	NA	NA	NA	NA	S	NA	NA	NA	NA	NA
1.4135e+06	PRJNA226458	SAMN02391330	2010	Hong kong		Rodentia	Bodily fluid		NA	NA	NA	NA	NA	NA	NA	NA	NA	NA	S	NA	NA	NA	NA	NA
1.4135e+06	PRJNA226459	SAMN02391331	2011	Hong kong		Rodentia	Bodily fluid		NA	NA	NA	NA	NA	NA	NA	NA	NA	NA	S	NA	NA	NA	NA	NA
1.41351e+06	PRJNA226460	SAMN02391332	2011	Hong kong		Rodentia	Bodily fluid		NA	NA	NA	NA	NA	NA	NA	NA	NA	NA	S	NA	NA	NA	NA	NA
1.41351e+06	PRJNA226461	SAMN02391333	2011	Hong kong		Rodentia	Bodily fluid		NA	NA	NA	NA	NA	NA	NA	NA	NA	NA	S	NA	NA	NA	NA	NA
1.41351e+06	PRJNA226462	SAMN02391334	2011	Hong kong		Chicken, Gallus gallus	Bodily fluid		NA	NA	NA	NA	NA	NA	NA	NA	NA	NA	S	NA	NA	NA	NA	NA
1.41351e+06	PRJNA226463	SAMN02391335	2011	Hong kong		Chicken, Gallus gallus	Bodily fluid		NA	NA	NA	NA	NA	NA	NA	NA	NA	NA	S	NA	NA	NA	NA	NA
1.41351e+06	PRJNA226464	SAMN02391336	2011	Hong kong		Chicken, Gallus gallus	Bodily fluid		NA	NA	NA	NA	NA	NA	NA	NA	NA	NA	S	NA	NA	NA	NA	NA
1.41351e+06	PRJNA226466	SAMN02391338	2011	Hong kong		Chicken, Gallus gallus	Bodily fluid		NA	NA	NA	NA	NA	NA	NA	NA	NA	NA	S	NA	NA	NA	NA	NA
1.41351e+06	PRJNA226467	SAMN02391339	2010	Hong kong		Pig, Sus scrofa	Bodily fluid		NA	NA	NA	NA	NA	NA	NA	NA	NA	NA	S	NA	NA	NA	NA	NA
1.41351e+06	PRJNA226469	SAMN02391341	2010	Germany		Chicken, Gallus gallus	Bodily fluid		NA	NA	NA	NA	NA	NA	NA	NA	NA	NA	R	NA	NA	NA	NA	NA
1.41352e+06	PRJNA226470	SAMN02391342	2010	Netherlands		Bos taurus	Bodily fluid		NA	NA	NA	NA	NA	NA	NA	NA	NA	NA	R	NA	NA	NA	NA	NA
1.41352e+06	PRJNA226471	SAMN02391343	2010	Germany		Chicken, Gallus gallus	Bodily fluid		NA	NA	NA	NA	NA	NA	NA	NA	NA	NA	R	NA	NA	NA	NA	NA
1.41352e+06	PRJNA226472	SAMN02391344	2010	Germany		Chicken, Gallus gallus	Bodily fluid		NA	NA	NA	NA	NA	NA	NA	NA	NA	NA	R	NA	NA	NA	NA	NA
1.41352e+06	PRJNA226473	SAMN02391345	2010	Netherlands		Bos taurus	Bodily fluid		NA	NA	NA	NA	NA	NA	NA	NA	NA	NA	R	NA	NA	NA	NA	NA
1.41352e+06	PRJNA226474	SAMN02391346	2009	Germany		Chicken, Gallus gallus	Bodily fluid		NA	NA	NA	NA	NA	NA	NA	NA	NA	NA	R	NA	NA	NA	NA	NA
1.41352e+06	PRJNA226476	SAMN02391348	2011	Germany		Chicken, Gallus gallus	Bodily fluid		NA	NA	NA	NA	NA	NA	NA	NA	NA	NA	R	NA	NA	NA	NA	NA
1.41352e+06	PRJNA226477	SAMN02391349	2011	Germany		Chicken, Gallus gallus	Bodily fluid		NA	NA	NA	NA	NA	NA	NA	NA	NA	NA	R	NA	NA	NA	NA	NA
1.41352e+06	PRJNA226478	SAMN02391350	2011	Netherlands		Bos taurus	Bodily fluid		NA	NA	NA	NA	NA	NA	NA	NA	NA	NA	R	NA	NA	NA	NA	NA
1.41352e+06	PRJNA226479	SAMN02391351	2011	Germany		Chicken, Gallus gallus	Bodily fluid		NA	NA	NA	NA	NA	NA	NA	NA	NA	NA	R	NA	NA	NA	NA	NA
1.41357e+06	PRJNA226525	SAMN02391397		Spain		Pig, Sus scrofa	Bodily fluid		NA	NA	NA	NA	NA	NA	NA	NA	NA	NA	R	NA	NA	NA	NA	NA
1.41357e+06	PRJNA226527	SAMN02391399		Spain		Red deer, Cervus elaphus	Bodily fluid		NA	NA	NA	NA	NA	NA	NA	NA	NA	NA	R	NA	NA	NA	NA	NA
1.41357e+06	PRJNA226529	SAMN02391401		Spain		Pig, Sus scrofa	Bodily fluid		NA	NA	NA	NA	NA	NA	NA	NA	NA	NA	R	NA	NA	NA	NA	NA
1.41358e+06	PRJNA226530	SAMN02391402		Spain		Pig, Sus scrofa	Bodily fluid		NA	NA	NA	NA	NA	NA	NA	NA	NA	NA	R	NA	NA	NA	NA	NA
1.41358e+06	PRJNA226531	SAMN02391403		Spain		Pig, Sus scrofa	Bodily fluid		NA	NA	NA	NA	NA	NA	NA	NA	NA	NA	R	NA	NA	NA	NA	NA
1.41358e+06	PRJNA226532	SAMN02391404		Spain		Iberian ibex, Capra pyrenaica	Bodily fluid		NA	NA	NA	NA	NA	NA	NA	NA	NA	NA	R	NA	NA	NA	NA	NA
1.41358e+06	PRJNA226533	SAMN02391405		Spain		Eurasian griffon vulture, Gyps fulvus	Bodily fluid		NA	NA	NA	NA	NA	NA	NA	NA	NA	NA	R	NA	NA	NA	NA	NA
1.41358e+06	PRJNA226535	SAMN02391407		Spain		Iberian Ibex, Capra pyrenaica	Bodily fluid		NA	NA	NA	NA	NA	NA	NA	NA	NA	NA	R	NA	NA	NA	NA	NA
1.41358e+06	PRJNA226536	SAMN02391408		Spain		Pig, Sus scrofa	Bodily fluid		NA	NA	NA	NA	NA	NA	NA	NA	NA	NA	R	NA	NA	NA	NA	NA
1.41358e+06	PRJNA226537	SAMN02391409		Spain		Pig, Sus scrofa	Bodily fluid		NA	NA	NA	NA	NA	NA	NA	NA	NA	NA	S	NA	NA	NA	NA	NA
1.41358e+06	PRJNA226538	SAMN02391410		Spain		Pig, Sus scrofa	Bodily fluid		NA	NA	NA	NA	NA	NA	NA	NA	NA	NA	S	NA	NA	NA	NA	NA
1.41358e+06	PRJNA226539	SAMN02391411		Spain		Red deer, Cervus elaphus	Bodily fluid		NA	NA	NA	NA	NA	NA	NA	NA	NA	NA	S	NA	NA	NA	NA	NA
1.41359e+06	PRJNA226540	SAMN02391412		Spain		Pig, Sus scrofa	Bodily fluid		NA	NA	NA	NA	NA	NA	NA	NA	NA	NA	S	NA	NA	NA	NA	NA
1.41359e+06	PRJNA226541	SAMN02391413	2007	Netherlands		Pig, Sus scrofa	Bodily fluid		NA	NA	NA	NA	NA	NA	NA	NA	NA	NA	R	NA	NA	NA	NA	NA
1.41359e+06	PRJNA226542	SAMN02391414	2007	Netherlands		Pig, Sus scrofa	Bodily fluid		NA	NA	NA	NA	NA	NA	NA	NA	NA	NA	R	NA	NA	NA	NA	NA
1.41359e+06	PRJNA226543	SAMN02391415	2007	Netherlands		Pig, Sus scrofa	Bodily fluid		NA	NA	NA	NA	NA	NA	NA	NA	NA	NA	R	NA	NA	NA	NA	NA
1.41359e+06	PRJNA226544	SAMN02391416	2007	Netherlands		Pig, Sus scrofa	Bodily fluid		NA	NA	NA	NA	NA	NA	NA	NA	NA	NA	S	NA	NA	NA	NA	NA
1.41359e+06	PRJNA226545	SAMN02391417	2007	Netherlands		Pig, Sus scrofa	Bodily fluid		NA	NA	NA	NA	NA	NA	NA	NA	NA	NA	S	NA	NA	NA	NA	NA
1.41359e+06	PRJNA226546	SAMN02391418	2007	Netherlands		Pig, Sus scrofa	Bodily fluid		NA	NA	NA	NA	NA	NA	NA	NA	NA	NA	R	NA	NA	NA	NA	NA
1.41359e+06	PRJNA226547	SAMN02391419	2007	Netherlands		Pig, Sus scrofa	Bodily fluid		NA	NA	NA	NA	NA	NA	NA	NA	NA	NA	R	NA	NA	NA	NA	NA
1.41359e+06	PRJNA226548	SAMN02391420	2007	Netherlands		Pig, Sus scrofa	Bodily fluid		NA	NA	NA	NA	NA	NA	NA	NA	NA	NA	S	NA	NA	NA	NA	NA
1.41359e+06	PRJNA226549	SAMN02391421	2007	Netherlands		Pig, Sus scrofa	Bodily fluid		NA	NA	NA	NA	NA	NA	NA	NA	NA	NA	S	NA	NA	NA	NA	NA
1.4136e+06	PRJNA226550	SAMN02391422	2007	Netherlands		Pig, Sus scrofa	Bodily fluid		NA	NA	NA	NA	NA	NA	NA	NA	NA	NA	R	NA	NA	NA	NA	NA
1.4136e+06	PRJNA226551	SAMN02391423	2007	Netherlands		Pig, Sus scrofa	Bodily fluid		NA	NA	NA	NA	NA	NA	NA	NA	NA	NA	R	NA	NA	NA	NA	NA
1.4136e+06	PRJNA226552	SAMN02391424	2008	Belgium		Rat, Rattus sp.	Bodily fluid		NA	NA	NA	NA	NA	NA	NA	NA	NA	NA	R	NA	NA	NA	NA	NA
1.4136e+06	PRJNA226553	SAMN02391425	2008	Netherlands		Rat, Rattus sp.	Bodily fluid		NA	NA	NA	NA	NA	NA	NA	NA	NA	NA	S	NA	NA	NA	NA	NA
1.4136e+06	PRJNA226554	SAMN02391426	2008	Netherlands		Rat, Rattus sp.	Bodily fluid		NA	NA	NA	NA	NA	NA	NA	NA	NA	NA	R	NA	NA	NA	NA	NA
1.4136e+06	PRJNA226555	SAMN02391427	2008	Netherlands		Rat, Rattus sp.	Bodily fluid		NA	NA	NA	NA	NA	NA	NA	NA	NA	NA	R	NA	NA	NA	NA	NA
1.4136e+06	PRJNA226558	SAMN02391429		USA		Human, Homo sapiens	Bodily fluid		NA	NA	NA	NA	NA	NA	NA	NA	NA	NA	S	NA	NA	NA	NA	NA
1.4136e+06	PRJNA226559	SAMN02391430		USA		Human, Homo sapiens	Bodily fluid		NA	NA	NA	NA	NA	NA	NA	NA	NA	NA	R	NA	NA	NA	NA	NA
1.4136e+06	PRJNA226560	SAMN02391431		USA		Human, Homo sapiens	Bodily fluid		NA	NA	NA	NA	NA	NA	NA	NA	NA	NA	S	NA	NA	NA	NA	NA
1.41361e+06	PRJNA226561	SAMN02391432		USA		Human, Homo sapiens	Bodily fluid		NA	NA	NA	NA	NA	NA	NA	NA	NA	NA	S	NA	NA	NA	NA	NA
1.41361e+06	PRJNA226562	SAMN02391433		USA		Human, Homo sapiens	Bodily fluid		NA	NA	NA	NA	NA	NA	NA	NA	NA	NA	S	NA	NA	NA	NA	NA
1.41361e+06	PRJNA226564	SAMN02391434		USA		Human, Homo sapiens	Bodily fluid		NA	NA	NA	NA	NA	NA	NA	NA	NA	NA	S	NA	NA	NA	NA	NA
1.41361e+06	PRJNA226565	SAMN02391435		USA		Human, Homo sapiens	Bodily fluid		NA	NA	NA	NA	NA	NA	NA	NA	NA	NA	S	NA	NA	NA	NA	NA
1.41361e+06	PRJNA226566	SAMN02391436		USA		Human, Homo sapiens	Bodily fluid		NA	NA	NA	NA	NA	NA	NA	NA	NA	NA	S	NA	NA	NA	NA	NA
1.42239e+06	PRJNA228480	SAMN02403973	2008-08-01	Netherlands		Human, Homo sapiens	Bodily fluid; nasal		NA	NA	NA	NA	NA	NA	NA	NA	NA	NA	R	NA	NA	NA	NA	NA
1.42239e+06	PRJNA228481	SAMN02403974	2008-08-01	Netherlands		Human, Homo sapiens	Bodily fluid; nasal		NA	NA	NA	NA	NA	NA	NA	NA	NA	NA	R	NA	NA	NA	NA	NA
1.42239e+06	PRJNA228482	SAMN02403975	2008-08-04	Netherlands		Human, Homo sapiens	Bodily fluid; throat		NA	NA	NA	NA	NA	NA	NA	NA	NA	NA	R	NA	NA	NA	NA	NA
1.42239e+06	PRJNA228483	SAMN02403976	2008-08-06	Netherlands		Human, Homo sapiens	Bodily fluid; nasal		NA	NA	NA	NA	NA	NA	NA	NA	NA	NA	R	NA	NA	NA	NA	NA
1.42239e+06	PRJNA228484	SAMN02403977	2008-08-08	Netherlands		Human, Homo sapiens	Bodily fluid; throat		NA	NA	NA	NA	NA	NA	NA	NA	NA	NA	R	NA	NA	NA	NA	NA
1.4224e+06	PRJNA228485	SAMN02403978	2008-08-08	Netherlands		Human, Homo sapiens	Bodily fluid; nasal		NA	NA	NA	NA	NA	NA	NA	NA	NA	NA	R	NA	NA	NA	NA	NA
1.4224e+06	PRJNA228486	SAMN02403979	2008-08-18	Netherlands		Human, Homo sapiens	Bodily fluid; nasal		NA	NA	NA	NA	NA	NA	NA	NA	NA	NA	R	NA	NA	NA	NA	NA
1.4224e+06	PRJNA228487	SAMN02403980	2008-08-18	Netherlands		Human, Homo sapiens	Bodily fluid; nasal		NA	NA	NA	NA	NA	NA	NA	NA	NA	NA	R	NA	NA	NA	NA	NA
1.4224e+06	PRJNA228488	SAMN02403981	2008-08-18	Netherlands		Human, Homo sapiens	Bodily fluid; nasal		NA	NA	NA	NA	NA	NA	NA	NA	NA	NA	R	NA	NA	NA	NA	NA
1.4224e+06	PRJNA228489	SAMN02403982	2008-08-18	Netherlands		Human, Homo sapiens	Bodily fluid; nasal		NA	NA	NA	NA	NA	NA	NA	NA	NA	NA	R	NA	NA	NA	NA	NA
1.4224e+06	PRJNA228490	SAMN02403983	2008-08-18	Netherlands		Human, Homo sapiens	Bodily fluid; nasal		NA	NA	NA	NA	NA	NA	NA	NA	NA	NA	R	NA	NA	NA	NA	NA
1.4224e+06	PRJNA228491	SAMN02403984	2008-08-18	Netherlands		Human, Homo sapiens	Bodily fluid; nasal		NA	NA	NA	NA	NA	NA	NA	NA	NA	NA	R	NA	NA	NA	NA	NA
1.4224e+06	PRJNA228492	SAMN02403985	2008-08-21	Netherlands		Human, Homo sapiens	Bodily fluid; nasal		NA	NA	NA	NA	NA	NA	NA	NA	NA	NA	R	NA	NA	NA	NA	NA
1.4224e+06	PRJNA228493	SAMN02403986	2008-08-28	Netherlands		Human, Homo sapiens	Bodily fluid; nasal		NA	NA	NA	NA	NA	NA	NA	NA	NA	NA	R	NA	NA	NA	NA	NA
1.4224e+06	PRJNA228494	SAMN02403987	2008-09-08	Netherlands		Human, Homo sapiens	Bodily fluid; nasal		NA	NA	NA	NA	NA	NA	NA	NA	NA	NA	R	NA	NA	NA	NA	NA
1.42241e+06	PRJNA228495	SAMN02403988	2008-09-08	Netherlands		Human, Homo sapiens	Bodily fluid; nasal		NA	NA	NA	NA	NA	NA	NA	NA	NA	NA	R	NA	NA	NA	NA	NA
1.42241e+06	PRJNA228496	SAMN02403989	2008-08-22	Netherlands		Human, Homo sapiens	Bodily fluid; throat		NA	NA	NA	NA	NA	NA	NA	NA	NA	NA	R	NA	NA	NA	NA	NA
1.42241e+06	PRJNA228497	SAMN02403990	2008-09-08	Netherlands		Human, Homo sapiens	Bodily fluid; nasal		NA	NA	NA	NA	NA	NA	NA	NA	NA	NA	R	NA	NA	NA	NA	NA
1.42241e+06	PRJNA228498	SAMN02403991	2008-10-07	Netherlands		Human, Homo sapiens	Bodily fluid; nasal		NA	NA	NA	NA	NA	NA	NA	NA	NA	NA	R	NA	NA	NA	NA	NA
1.42241e+06	PRJNA228499	SAMN02403992	2008-10-13	Netherlands		Human, Homo sapiens	Bodily fluid; throat		NA	NA	NA	NA	NA	NA	NA	NA	NA	NA	R	NA	NA	NA	NA	NA
1.42241e+06	PRJNA228500	SAMN02403993	2008-11-02	Netherlands		Human, Homo sapiens	Bodily fluid; throat		NA	NA	NA	NA	NA	NA	NA	NA	NA	NA	R	NA	NA	NA	NA	NA
1.42241e+06	PRJNA228501	SAMN02403994	2008-11-22	Netherlands		Human, Homo sapiens	Bodily fluid; nasal		NA	NA	NA	NA	NA	NA	NA	NA	NA	NA	R	NA	NA	NA	NA	NA
1.42241e+06	PRJNA228502	SAMN02403995	2008-11-26	Netherlands		Human, Homo sapiens	Bodily fluid; nasal		NA	NA	NA	NA	NA	NA	NA	NA	NA	NA	R	NA	NA	NA	NA	NA
1.42241e+06	PRJNA228503	SAMN02403996	2008-11-26	Netherlands		Human, Homo sapiens	Bodily fluid; nasal		NA	NA	NA	NA	NA	NA	NA	NA	NA	NA	R	NA	NA	NA	NA	NA
1.42241e+06	PRJNA228504	SAMN02403997	2008-12-02	Netherlands		Human, Homo sapiens	Bodily fluid; nasal		NA	NA	NA	NA	NA	NA	NA	NA	NA	NA	R	NA	NA	NA	NA	NA
1.42242e+06	PRJNA228505	SAMN02403998	2008-12-04	Netherlands		Human, Homo sapiens	Bodily fluid; nasal		NA	NA	NA	NA	NA	NA	NA	NA	NA	NA	R	NA	NA	NA	NA	NA
1.42242e+06	PRJNA228506	SAMN02403999	2008-12-07	Netherlands		Human, Homo sapiens	Bodily fluid; nasal		NA	NA	NA	NA	NA	NA	NA	NA	NA	NA	R	NA	NA	NA	NA	NA
1.42242e+06	PRJNA228507	SAMN02404000	2008-12-07	Netherlands		Human, Homo sapiens	Bodily fluid; nasal		NA	NA	NA	NA	NA	NA	NA	NA	NA	NA	R	NA	NA	NA	NA	NA
1.42242e+06	PRJNA228508	SAMN02404001	2008-12-07	Netherlands		Human, Homo sapiens	Bodily fluid; nasal		NA	NA	NA	NA	NA	NA	NA	NA	NA	NA	R	NA	NA	NA	NA	NA
1.42242e+06	PRJNA228509	SAMN02404002	2008-12-07	Netherlands		Human, Homo sapiens	Bodily fluid; nasal		NA	NA	NA	NA	NA	NA	NA	NA	NA	NA	R	NA	NA	NA	NA	NA
1.42242e+06	PRJNA228510	SAMN02404003	2008-12-09	Netherlands		Human, Homo sapiens	Bodily fluid; throat		NA	NA	NA	NA	NA	NA	NA	NA	NA	NA	R	NA	NA	NA	NA	NA
1.42242e+06	PRJNA228511	SAMN02404004	2008-12-09	Netherlands		Human, Homo sapiens	Bodily fluid; nasal		NA	NA	NA	NA	NA	NA	NA	NA	NA	NA	R	NA	NA	NA	NA	NA
1.42242e+06	PRJNA228512	SAMN02404005	2008-12-10	Netherlands		Human, Homo sapiens	Bodily fluid; nasal		NA	NA	NA	NA	NA	NA	NA	NA	NA	NA	R	NA	NA	NA	NA	NA
1.42242e+06	PRJNA228513	SAMN02404006	2008-12-10	Netherlands		Human, Homo sapiens	Bodily fluid; nasal		NA	NA	NA	NA	NA	NA	NA	NA	NA	NA	R	NA	NA	NA	NA	NA
1.42242e+06	PRJNA228514	SAMN02404007	2008-12-09	Netherlands		Human, Homo sapiens	Bodily fluid; throat		NA	NA	NA	NA	NA	NA	NA	NA	NA	NA	R	NA	NA	NA	NA	NA
1.42243e+06	PRJNA228515	SAMN02404008	2008-12-10	Netherlands		Human, Homo sapiens	Bodily fluid; nasal		NA	NA	NA	NA	NA	NA	NA	NA	NA	NA	R	NA	NA	NA	NA	NA
1.42243e+06	PRJNA228516	SAMN02404009	2008-12-10	Netherlands		Human, Homo sapiens	Bodily fluid; nasal		NA	NA	NA	NA	NA	NA	NA	NA	NA	NA	R	NA	NA	NA	NA	NA
1.42243e+06	PRJNA228517	SAMN02404010	2008-12-16	Netherlands		Human, Homo sapiens	Bodily fluid; nasal		NA	NA	NA	NA	NA	NA	NA	NA	NA	NA	R	NA	NA	NA	NA	NA
1.42243e+06	PRJNA228518	SAMN02404011	2008-12-20	Netherlands		Human, Homo sapiens	Bodily fluid; nasal		NA	NA	NA	NA	NA	NA	NA	NA	NA	NA	R	NA	NA	NA	NA	NA
1.42243e+06	PRJNA228519	SAMN02404012	2008-12-18	Netherlands		Human, Homo sapiens	Bodily fluid; throat		NA	NA	NA	NA	NA	NA	NA	NA	NA	NA	R	NA	NA	NA	NA	NA
1.42243e+06	PRJNA228520	SAMN02404013	2009-01-11	Netherlands		Human, Homo sapiens	Bodily fluid; nasal		NA	NA	NA	NA	NA	NA	NA	NA	NA	NA	R	NA	NA	NA	NA	NA
1.42243e+06	PRJNA228521	SAMN02404014	2009-01-11	Netherlands		Human, Homo sapiens	Bodily fluid; throat		NA	NA	NA	NA	NA	NA	NA	NA	NA	NA	R	NA	NA	NA	NA	NA
1.42243e+06	PRJNA228522	SAMN02404015	2009-01-20	Netherlands		Human, Homo sapiens	Bodily fluid; nasal		NA	NA	NA	NA	NA	NA	NA	NA	NA	NA	R	NA	NA	NA	NA	NA
1.42243e+06	PRJNA228523	SAMN02404016	2009-01-20	Netherlands		Human, Homo sapiens	Bodily fluid; throat		NA	NA	NA	NA	NA	NA	NA	NA	NA	NA	R	NA	NA	NA	NA	NA
1.42243e+06	PRJNA228524	SAMN02404017	2009-01-20	Netherlands		Human, Homo sapiens	Bodily fluid; nasal		NA	NA	NA	NA	NA	NA	NA	NA	NA	NA	R	NA	NA	NA	NA	NA
1.42244e+06	PRJNA228525	SAMN02404018	2009-01-07	Netherlands		Human, Homo sapiens	Bodily fluid; throat		NA	NA	NA	NA	NA	NA	NA	NA	NA	NA	R	NA	NA	NA	NA	NA
1.42244e+06	PRJNA228526	SAMN02404019	2008-07-18	Netherlands		Human, Homo sapiens	Bodily fluid; nasal		NA	NA	NA	NA	NA	NA	NA	NA	NA	NA	R	NA	NA	NA	NA	NA
1.42244e+06	PRJNA228528	SAMN02404020	2008-07-18	Netherlands		Human, Homo sapiens	Bodily fluid; throat		NA	NA	NA	NA	NA	NA	NA	NA	NA	NA	R	NA	NA	NA	NA	NA
1.42244e+06	PRJNA228529	SAMN02404021	2008-08-01	Netherlands		Human, Homo sapiens	Bodily fluid; throat		NA	NA	NA	NA	NA	NA	NA	NA	NA	NA	R	NA	NA	NA	NA	NA
1.42244e+06	PRJNA228530	SAMN02404022	2008-08-01	Netherlands		Human, Homo sapiens	Bodily fluid; nasal		NA	NA	NA	NA	NA	NA	NA	NA	NA	NA	R	NA	NA	NA	NA	NA
1.42244e+06	PRJNA228531	SAMN02404023	2008-08-01	Netherlands		Human, Homo sapiens	Bodily fluid; throat		NA	NA	NA	NA	NA	NA	NA	NA	NA	NA	R	NA	NA	NA	NA	NA
1.42244e+06	PRJNA228532	SAMN02404024	2008-08-04	Netherlands		Human, Homo sapiens	Bodily fluid; nasal		NA	NA	NA	NA	NA	NA	NA	NA	NA	NA	R	NA	NA	NA	NA	NA
1.42244e+06	PRJNA228533	SAMN02404025	2008-08-05	Netherlands		Human, Homo sapiens	Bodily fluid; nasal		NA	NA	NA	NA	NA	NA	NA	NA	NA	NA	R	NA	NA	NA	NA	NA
1.42244e+06	PRJNA228534	SAMN02404026	2008-08-06	Netherlands		Human, Homo sapiens	Bodily fluid; throat		NA	NA	NA	NA	NA	NA	NA	NA	NA	NA	R	NA	NA	NA	NA	NA
1.42244e+06	PRJNA228535	SAMN02404027	2008-08-06	Netherlands		Human, Homo sapiens	Bodily fluid; nasal		NA	NA	NA	NA	NA	NA	NA	NA	NA	NA	R	NA	NA	NA	NA	NA
1.42245e+06	PRJNA228536	SAMN02404028	2008-08-06	Netherlands		Human, Homo sapiens	Bodily fluid; throat		NA	NA	NA	NA	NA	NA	NA	NA	NA	NA	R	NA	NA	NA	NA	NA
1.42245e+06	PRJNA228537	SAMN02404029	2008-08-08	Netherlands		Human, Homo sapiens	Bodily fluid; nasal		NA	NA	NA	NA	NA	NA	NA	NA	NA	NA	R	NA	NA	NA	NA	NA
1.42245e+06	PRJNA228538	SAMN02404030	2008-08-08	Netherlands		Human, Homo sapiens	Bodily fluid; throat		NA	NA	NA	NA	NA	NA	NA	NA	NA	NA	R	NA	NA	NA	NA	NA
1.42245e+06	PRJNA228539	SAMN02404031	2008-08-12	Netherlands		Human, Homo sapiens	Bodily fluid; nasal		NA	NA	NA	NA	NA	NA	NA	NA	NA	NA	R	NA	NA	NA	NA	NA
1.42245e+06	PRJNA228540	SAMN02404032	2008-08-14	Netherlands		Human, Homo sapiens	Bodily fluid; nasal		NA	NA	NA	NA	NA	NA	NA	NA	NA	NA	R	NA	NA	NA	NA	NA
1.42245e+06	PRJNA228541	SAMN02404033	2008-08-18	Netherlands		Human, Homo sapiens	Bodily fluid; nasal		NA	NA	NA	NA	NA	NA	NA	NA	NA	NA	R	NA	NA	NA	NA	NA
1.42245e+06	PRJNA228542	SAMN02404034	2008-08-18	Netherlands		Human, Homo sapiens	Bodily fluid; nasal		NA	NA	NA	NA	NA	NA	NA	NA	NA	NA	R	NA	NA	NA	NA	NA
1.42245e+06	PRJNA228543	SAMN02404035	2008-08-18	Netherlands		Human, Homo sapiens	Bodily fluid; nasal		NA	NA	NA	NA	NA	NA	NA	NA	NA	NA	R	NA	NA	NA	NA	NA
1.42245e+06	PRJNA228544	SAMN02404036	2008-08-20	Netherlands		Human, Homo sapiens	Bodily fluid; nasal		NA	NA	NA	NA	NA	NA	NA	NA	NA	NA	R	NA	NA	NA	NA	NA
1.42245e+06	PRJNA228545	SAMN02404037	2008-08-18	Netherlands		Human, Homo sapiens	Bodily fluid; throat		NA	NA	NA	NA	NA	NA	NA	NA	NA	NA	R	NA	NA	NA	NA	NA
1.42246e+06	PRJNA228546	SAMN02404038	2008-08-21	Netherlands		Human, Homo sapiens	Bodily fluid; throat		NA	NA	NA	NA	NA	NA	NA	NA	NA	NA	R	NA	NA	NA	NA	NA
1.42246e+06	PRJNA228547	SAMN02404039	2008-08-21	Netherlands		Human, Homo sapiens	Bodily fluid; nasal		NA	NA	NA	NA	NA	NA	NA	NA	NA	NA	R	NA	NA	NA	NA	NA
1.42246e+06	PRJNA228548	SAMN02404040	2008-08-21	Netherlands		Human, Homo sapiens	Bodily fluid; throat		NA	NA	NA	NA	NA	NA	NA	NA	NA	NA	R	NA	NA	NA	NA	NA
1.42246e+06	PRJNA228549	SAMN02404041	2008-08-22	Netherlands		Human, Homo sapiens	Bodily fluid; nasal		NA	NA	NA	NA	NA	NA	NA	NA	NA	NA	R	NA	NA	NA	NA	NA
1.42246e+06	PRJNA228550	SAMN02404042	2008-08-22	Netherlands		Human, Homo sapiens	Bodily fluid; nasal		NA	NA	NA	NA	NA	NA	NA	NA	NA	NA	R	NA	NA	NA	NA	NA
1.42246e+06	PRJNA228551	SAMN02404043	2008-08-22	Netherlands		Human, Homo sapiens	Bodily fluid; nasal		NA	NA	NA	NA	NA	NA	NA	NA	NA	NA	R	NA	NA	NA	NA	NA
1.42246e+06	PRJNA228552	SAMN02404044	2008-08-22	Netherlands		Human, Homo sapiens	Bodily fluid; nasal		NA	NA	NA	NA	NA	NA	NA	NA	NA	NA	R	NA	NA	NA	NA	NA
1.42246e+06	PRJNA228553	SAMN02404045	2008-09-02	Netherlands		Human, Homo sapiens	Bodily fluid; nasal		NA	NA	NA	NA	NA	NA	NA	NA	NA	NA	R	NA	NA	NA	NA	NA
1.42246e+06	PRJNA228554	SAMN02404046	2008-09-09	Netherlands		Human, Homo sapiens	Bodily fluid; throat		NA	NA	NA	NA	NA	NA	NA	NA	NA	NA	R	NA	NA	NA	NA	NA
1.42246e+06	PRJNA228555	SAMN02404047	2008-09-09	Netherlands		Human, Homo sapiens	Bodily fluid; nasal		NA	NA	NA	NA	NA	NA	NA	NA	NA	NA	R	NA	NA	NA	NA	NA
1.42247e+06	PRJNA228556	SAMN02404048	2008-08-22	Netherlands		Human, Homo sapiens	Bodily fluid; throat		NA	NA	NA	NA	NA	NA	NA	NA	NA	NA	R	NA	NA	NA	NA	NA
1.42247e+06	PRJNA228557	SAMN02404049	2008-08-22	Netherlands		Human, Homo sapiens	Bodily fluid; throat		NA	NA	NA	NA	NA	NA	NA	NA	NA	NA	R	NA	NA	NA	NA	NA
1.42247e+06	PRJNA228558	SAMN02404050	2008-09-10	Netherlands		Human, Homo sapiens	Bodily fluid; nasal		NA	NA	NA	NA	NA	NA	NA	NA	NA	NA	R	NA	NA	NA	NA	NA
1.42247e+06	PRJNA228559	SAMN02404051	2008-09-08	Netherlands		Human, Homo sapiens	Bodily fluid; throat		NA	NA	NA	NA	NA	NA	NA	NA	NA	NA	R	NA	NA	NA	NA	NA
1.42247e+06	PRJNA228560	SAMN02404052	2008-09-22	Netherlands		Human, Homo sapiens	Bodily fluid; nasal		NA	NA	NA	NA	NA	NA	NA	NA	NA	NA	R	NA	NA	NA	NA	NA
1.42247e+06	PRJNA228561	SAMN02404053	2008-09-23	Netherlands		Human, Homo sapiens	Bodily fluid; nasal		NA	NA	NA	NA	NA	NA	NA	NA	NA	NA	R	NA	NA	NA	NA	NA
1.42247e+06	PRJNA228562	SAMN02404054	2008-09-30	Netherlands		Human, Homo sapiens	Bodily fluid; nasal		NA	NA	NA	NA	NA	NA	NA	NA	NA	NA	R	NA	NA	NA	NA	NA
1.42247e+06	PRJNA228563	SAMN02404055	2008-10-01	Netherlands		Human, Homo sapiens	Bodily fluid; nasal		NA	NA	NA	NA	NA	NA	NA	NA	NA	NA	R	NA	NA	NA	NA	NA
1.42247e+06	PRJNA228564	SAMN02404056	2008-10-03	Netherlands		Human, Homo sapiens	Bodily fluid; nasal		NA	NA	NA	NA	NA	NA	NA	NA	NA	NA	R	NA	NA	NA	NA	NA
1.42247e+06	PRJNA228565	SAMN02404057	2008-10-21	Netherlands		Human, Homo sapiens	Bodily fluid; nasal		NA	NA	NA	NA	NA	NA	NA	NA	NA	NA	R	NA	NA	NA	NA	NA
1.42248e+06	PRJNA228566	SAMN02404058	2008-10-21	Netherlands		Human, Homo sapiens	Bodily fluid; nasal		NA	NA	NA	NA	NA	NA	NA	NA	NA	NA	R	NA	NA	NA	NA	NA
1.42248e+06	PRJNA228567	SAMN02404059	2008-10-21	Netherlands		Human, Homo sapiens	Bodily fluid; throat		NA	NA	NA	NA	NA	NA	NA	NA	NA	NA	R	NA	NA	NA	NA	NA
1.42248e+06	PRJNA228568	SAMN02404060	2008-10-21	Netherlands		Human, Homo sapiens	Bodily fluid; nasal		NA	NA	NA	NA	NA	NA	NA	NA	NA	NA	R	NA	NA	NA	NA	NA
1.42248e+06	PRJNA228569	SAMN02404061	2008-10-24	Netherlands		Human, Homo sapiens	Bodily fluid; nasal		NA	NA	NA	NA	NA	NA	NA	NA	NA	NA	R	NA	NA	NA	NA	NA
1.42248e+06	PRJNA228570	SAMN02404062	2008-10-29	Netherlands		Human, Homo sapiens	Bodily fluid; nasal		NA	NA	NA	NA	NA	NA	NA	NA	NA	NA	R	NA	NA	NA	NA	NA
1.42248e+06	PRJNA228571	SAMN02404063	2008-11-11	Netherlands		Human, Homo sapiens	Bodily fluid; nasal		NA	NA	NA	NA	NA	NA	NA	NA	NA	NA	R	NA	NA	NA	NA	NA
1.42248e+06	PRJNA228572	SAMN02404064	2008-11-11	Netherlands		Human, Homo sapiens	Bodily fluid; nasal		NA	NA	NA	NA	NA	NA	NA	NA	NA	NA	R	NA	NA	NA	NA	NA
1.42248e+06	PRJNA228573	SAMN02404065	2008-10-11	Netherlands		Human, Homo sapiens	Bodily fluid; throat		NA	NA	NA	NA	NA	NA	NA	NA	NA	NA	R	NA	NA	NA	NA	NA
1.42248e+06	PRJNA228574	SAMN02404066	2008-11-24	Netherlands		Human, Homo sapiens	Bodily fluid; nasal		NA	NA	NA	NA	NA	NA	NA	NA	NA	NA	R	NA	NA	NA	NA	NA
1.42248e+06	PRJNA228575	SAMN02404067	2008-11-26	Netherlands		Human, Homo sapiens	Bodily fluid; throat		NA	NA	NA	NA	NA	NA	NA	NA	NA	NA	R	NA	NA	NA	NA	NA
1.42249e+06	PRJNA228576	SAMN02404068	2008-11-26	Netherlands		Human, Homo sapiens	Bodily fluid; throat		NA	NA	NA	NA	NA	NA	NA	NA	NA	NA	R	NA	NA	NA	NA	NA
1.42249e+06	PRJNA228579	SAMN02404071	2008-12-03	Netherlands		Human, Homo sapiens	Bodily fluid; throat		NA	NA	NA	NA	NA	NA	NA	NA	NA	NA	R	NA	NA	NA	NA	NA
1.42249e+06	PRJNA228580	SAMN02404072	2008-12-03	Netherlands		Human, Homo sapiens	Bodily fluid; nasal		NA	NA	NA	NA	NA	NA	NA	NA	NA	NA	R	NA	NA	NA	NA	NA
1.42249e+06	PRJNA228581	SAMN02404073	2008-12-02	Netherlands		Human, Homo sapiens	Bodily fluid; throat		NA	NA	NA	NA	NA	NA	NA	NA	NA	NA	R	NA	NA	NA	NA	NA
1.42249e+06	PRJNA228582	SAMN02404074	2008-12-02	Netherlands		Human, Homo sapiens	Bodily fluid; nasal		NA	NA	NA	NA	NA	NA	NA	NA	NA	NA	R	NA	NA	NA	NA	NA
1.42249e+06	PRJNA228583	SAMN02404075	2008-12-04	Netherlands		Human, Homo sapiens	Bodily fluid; throat		NA	NA	NA	NA	NA	NA	NA	NA	NA	NA	R	NA	NA	NA	NA	NA
1.42249e+06	PRJNA228584	SAMN02404076	2008-12-07	Netherlands		Human, Homo sapiens	Bodily fluid; throat		NA	NA	NA	NA	NA	NA	NA	NA	NA	NA	R	NA	NA	NA	NA	NA
1.42249e+06	PRJNA228585	SAMN02404077	2008-12-07	Netherlands		Human, Homo sapiens	Bodily fluid; throat		NA	NA	NA	NA	NA	NA	NA	NA	NA	NA	R	NA	NA	NA	NA	NA
1.4225e+06	PRJNA228586	SAMN02404078	2008-11-23	Netherlands		Human, Homo sapiens	Bodily fluid; nasal		NA	NA	NA	NA	NA	NA	NA	NA	NA	NA	R	NA	NA	NA	NA	NA
1.4225e+06	PRJNA228588	SAMN02404080	2008-12-08	Netherlands		Human, Homo sapiens	Bodily fluid; nasal		NA	NA	NA	NA	NA	NA	NA	NA	NA	NA	R	NA	NA	NA	NA	NA
1.4225e+06	PRJNA228589	SAMN02404081	2008-12-07	Netherlands		Human, Homo sapiens	Bodily fluid; throat		NA	NA	NA	NA	NA	NA	NA	NA	NA	NA	R	NA	NA	NA	NA	NA
1.4225e+06	PRJNA228591	SAMN02404083	2008-12-09	Netherlands		Human, Homo sapiens	Bodily fluid; throat		NA	NA	NA	NA	NA	NA	NA	NA	NA	NA	R	NA	NA	NA	NA	NA
1.4225e+06	PRJNA228594	SAMN02404086	2008-12-09	Netherlands		Human, Homo sapiens	Bodily fluid; nasal		NA	NA	NA	NA	NA	NA	NA	NA	NA	NA	R	NA	NA	NA	NA	NA
1.42251e+06	PRJNA228599	SAMN02404091	2008-12-10	Netherlands		Human, Homo sapiens	Bodily fluid; throat		NA	NA	NA	NA	NA	NA	NA	NA	NA	NA	R	NA	NA	NA	NA	NA
1.42251e+06	PRJNA228600	SAMN02404092	2008-12-11	Netherlands		Human, Homo sapiens	Bodily fluid; nasal		NA	NA	NA	NA	NA	NA	NA	NA	NA	NA	R	NA	NA	NA	NA	NA
1.42251e+06	PRJNA228601	SAMN02404093	2008-12-10	Netherlands		Human, Homo sapiens	Bodily fluid; throat		NA	NA	NA	NA	NA	NA	NA	NA	NA	NA	R	NA	NA	NA	NA	NA
1.42251e+06	PRJNA228602	SAMN02404094	2008-12-16	Netherlands		Human, Homo sapiens	Bodily fluid; throat		NA	NA	NA	NA	NA	NA	NA	NA	NA	NA	R	NA	NA	NA	NA	NA
1.42251e+06	PRJNA228603	SAMN02404095	2008-12-16	Netherlands		Human, Homo sapiens	Bodily fluid; throat		NA	NA	NA	NA	NA	NA	NA	NA	NA	NA	R	NA	NA	NA	NA	NA
1.42251e+06	PRJNA228604	SAMN02404096	2008-12-16	Netherlands		Human, Homo sapiens	Bodily fluid; nasal		NA	NA	NA	NA	NA	NA	NA	NA	NA	NA	R	NA	NA	NA	NA	NA
1.42251e+06	PRJNA228605	SAMN02404097	2008-12-15	Netherlands		Human, Homo sapiens	Bodily fluid; nasal		NA	NA	NA	NA	NA	NA	NA	NA	NA	NA	R	NA	NA	NA	NA	NA
1.42252e+06	PRJNA228606	SAMN02404098	2008-12-15	Netherlands		Human, Homo sapiens	Bodily fluid; throat		NA	NA	NA	NA	NA	NA	NA	NA	NA	NA	R	NA	NA	NA	NA	NA
1.42252e+06	PRJNA228607	SAMN02404099	2008-12-22	Netherlands		Human, Homo sapiens	Bodily fluid; nasal		NA	NA	NA	NA	NA	NA	NA	NA	NA	NA	R	NA	NA	NA	NA	NA
1.42252e+06	PRJNA228608	SAMN02404100	2008-12-22	Netherlands		Human, Homo sapiens	Bodily fluid; throat		NA	NA	NA	NA	NA	NA	NA	NA	NA	NA	R	NA	NA	NA	NA	NA
1.42252e+06	PRJNA228609	SAMN02404101	2008-12-17	Netherlands		Human, Homo sapiens	Bodily fluid; nasal		NA	NA	NA	NA	NA	NA	NA	NA	NA	NA	R	NA	NA	NA	NA	NA
1.42252e+06	PRJNA228610	SAMN02404102	2008-12-16	Netherlands		Human, Homo sapiens	Bodily fluid; throat		NA	NA	NA	NA	NA	NA	NA	NA	NA	NA	R	NA	NA	NA	NA	NA
1.42252e+06	PRJNA228611	SAMN02404103	2008-12-17	Netherlands		Human, Homo sapiens	Bodily fluid; throat		NA	NA	NA	NA	NA	NA	NA	NA	NA	NA	R	NA	NA	NA	NA	NA
1.42252e+06	PRJNA228612	SAMN02404104	2008-12-20	Netherlands		Human, Homo sapiens	Bodily fluid; nasal		NA	NA	NA	NA	NA	NA	NA	NA	NA	NA	R	NA	NA	NA	NA	NA
1.42252e+06	PRJNA228613	SAMN02404105	2008-12-20	Netherlands		Human, Homo sapiens	Bodily fluid; throat		NA	NA	NA	NA	NA	NA	NA	NA	NA	NA	R	NA	NA	NA	NA	NA
1.42252e+06	PRJNA228614	SAMN02404106	2008-12-18	Netherlands		Human, Homo sapiens	Bodily fluid; nasal		NA	NA	NA	NA	NA	NA	NA	NA	NA	NA	R	NA	NA	NA	NA	NA
1.42252e+06	PRJNA228615	SAMN02404107	2008-12-20	Netherlands		Human, Homo sapiens	Bodily fluid; throat		NA	NA	NA	NA	NA	NA	NA	NA	NA	NA	R	NA	NA	NA	NA	NA
1.42253e+06	PRJNA228616	SAMN02404108	2009-01-04	Netherlands		Human, Homo sapiens	Bodily fluid; throat		NA	NA	NA	NA	NA	NA	NA	NA	NA	NA	R	NA	NA	NA	NA	NA
1.42253e+06	PRJNA228617	SAMN02404109	2009-01-04	Netherlands		Human, Homo sapiens	Bodily fluid; nasal		NA	NA	NA	NA	NA	NA	NA	NA	NA	NA	R	NA	NA	NA	NA	NA
1.42253e+06	PRJNA228618	SAMN02404110	2009-01-14	Netherlands		Human, Homo sapiens	Bodily fluid; nasal		NA	NA	NA	NA	NA	NA	NA	NA	NA	NA	R	NA	NA	NA	NA	NA
1.42253e+06	PRJNA228619	SAMN02404111	2009-01-17	Netherlands		Human, Homo sapiens	Bodily fluid; nasal		NA	NA	NA	NA	NA	NA	NA	NA	NA	NA	R	NA	NA	NA	NA	NA
1.42253e+06	PRJNA228620	SAMN02404112	2009-01-20	Netherlands		Human, Homo sapiens	Bodily fluid; throat		NA	NA	NA	NA	NA	NA	NA	NA	NA	NA	R	NA	NA	NA	NA	NA
1.42253e+06	PRJNA228621	SAMN02404113	2009-01-24	Netherlands		Human, Homo sapiens	Bodily fluid; nasal		NA	NA	NA	NA	NA	NA	NA	NA	NA	NA	R	NA	NA	NA	NA	NA
1.42253e+06	PRJNA228622	SAMN02404114	2009-01-29	Netherlands		Human, Homo sapiens	Bodily fluid; nasal		NA	NA	NA	NA	NA	NA	NA	NA	NA	NA	R	NA	NA	NA	NA	NA
1.42253e+06	PRJNA228623	SAMN02404115	2009-02-05	Netherlands		Human, Homo sapiens	Bodily fluid; throat		NA	NA	NA	NA	NA	NA	NA	NA	NA	NA	R	NA	NA	NA	NA	NA
1.42253e+06	PRJNA228624	SAMN02404116	2009-02-10	Netherlands		Human, Homo sapiens	Bodily fluid; throat		NA	NA	NA	NA	NA	NA	NA	NA	NA	NA	R	NA	NA	NA	NA	NA
1.42253e+06	PRJNA228625	SAMN02404117	2009-02-10	Netherlands		Human, Homo sapiens	Bodily fluid; nasal		NA	NA	NA	NA	NA	NA	NA	NA	NA	NA	R	NA	NA	NA	NA	NA
1.42254e+06	PRJNA228626	SAMN02404118	2009-02-18	Netherlands		Human, Homo sapiens	Bodily fluid; throat		NA	NA	NA	NA	NA	NA	NA	NA	NA	NA	R	NA	NA	NA	NA	NA
1.42254e+06	PRJNA228627	SAMN02404119	2009-02-16	Netherlands		Human, Homo sapiens	Bodily fluid; nasal		NA	NA	NA	NA	NA	NA	NA	NA	NA	NA	R	NA	NA	NA	NA	NA
1.42254e+06	PRJNA228628	SAMN02404120	2009-02-17	Netherlands		Human, Homo sapiens	Bodily fluid; nasal		NA	NA	NA	NA	NA	NA	NA	NA	NA	NA	R	NA	NA	NA	NA	NA
1.42254e+06	PRJNA228629	SAMN02404121	2009-02-24	Netherlands		Human, Homo sapiens	Bodily fluid; throat		NA	NA	NA	NA	NA	NA	NA	NA	NA	NA	R	NA	NA	NA	NA	NA
1.42254e+06	PRJNA228630	SAMN02404122	2009-02-24	Netherlands		Human, Homo sapiens	Bodily fluid; nasal		NA	NA	NA	NA	NA	NA	NA	NA	NA	NA	R	NA	NA	NA	NA	NA
1.42254e+06	PRJNA228631	SAMN02404123	2009-02-25	Netherlands		Human, Homo sapiens	Bodily fluid; nasal		NA	NA	NA	NA	NA	NA	NA	NA	NA	NA	R	NA	NA	NA	NA	NA
1.42254e+06	PRJNA228632	SAMN02404124	2009-03-15	Netherlands		Human, Homo sapiens	Bodily fluid; nasal		NA	NA	NA	NA	NA	NA	NA	NA	NA	NA	R	NA	NA	NA	NA	NA
1.42254e+06	PRJNA228633	SAMN02404125	2009-03-24	Netherlands		Human, Homo sapiens	Bodily fluid; nasal		NA	NA	NA	NA	NA	NA	NA	NA	NA	NA	R	NA	NA	NA	NA	NA
1.42254e+06	PRJNA228634	SAMN02404126	2009-03-24	Netherlands		Human, Homo sapiens	Bodily fluid; throat		NA	NA	NA	NA	NA	NA	NA	NA	NA	NA	R	NA	NA	NA	NA	NA
1.42254e+06	PRJNA228635	SAMN02404127	2009-03-30	Netherlands		Human, Homo sapiens	Bodily fluid; throat		NA	NA	NA	NA	NA	NA	NA	NA	NA	NA	R	NA	NA	NA	NA	NA
1.42255e+06	PRJNA228636	SAMN02404128	2009-03-30	Netherlands		Human, Homo sapiens	Bodily fluid; nasal		NA	NA	NA	NA	NA	NA	NA	NA	NA	NA	R	NA	NA	NA	NA	NA
1.42255e+06	PRJNA228637	SAMN02404129	2009-04-06	Netherlands		Human, Homo sapiens	Bodily fluid; throat		NA	NA	NA	NA	NA	NA	NA	NA	NA	NA	R	NA	NA	NA	NA	NA
1.42255e+06	PRJNA228638	SAMN02404130	2009-04-05	Netherlands		Human, Homo sapiens	Bodily fluid; nasal		NA	NA	NA	NA	NA	NA	NA	NA	NA	NA	R	NA	NA	NA	NA	NA
1.42255e+06	PRJNA228639	SAMN02404131	2009-04-07	Netherlands		Human, Homo sapiens	Bodily fluid; throat		NA	NA	NA	NA	NA	NA	NA	NA	NA	NA	R	NA	NA	NA	NA	NA
1.42255e+06	PRJNA228640	SAMN02404132	2009-04-07	Netherlands		Human, Homo sapiens	Bodily fluid; nasal		NA	NA	NA	NA	NA	NA	NA	NA	NA	NA	R	NA	NA	NA	NA	NA
1.42255e+06	PRJNA228641	SAMN02404133	2009-04-08	Netherlands		Human, Homo sapiens	Bodily fluid; nasal		NA	NA	NA	NA	NA	NA	NA	NA	NA	NA	R	NA	NA	NA	NA	NA
1.42255e+06	PRJNA228642	SAMN02404134	2009-04-07	Netherlands		Human, Homo sapiens	Bodily fluid; nasal		NA	NA	NA	NA	NA	NA	NA	NA	NA	NA	R	NA	NA	NA	NA	NA
1.42255e+06	PRJNA228643	SAMN02404135	2009-04-05	Netherlands		Human, Homo sapiens	Bodily fluid; throat		NA	NA	NA	NA	NA	NA	NA	NA	NA	NA	R	NA	NA	NA	NA	NA
1.42255e+06	PRJNA228644	SAMN02404136	2009-04-08	Netherlands		Human, Homo sapiens	Bodily fluid; throat		NA	NA	NA	NA	NA	NA	NA	NA	NA	NA	R	NA	NA	NA	NA	NA
1.42255e+06	PRJNA228645	SAMN02404137	2009-04-07	Netherlands		Human, Homo sapiens	Bodily fluid; throat		NA	NA	NA	NA	NA	NA	NA	NA	NA	NA	R	NA	NA	NA	NA	NA
1.42256e+06	PRJNA228646	SAMN02404138	2009-04-07	Netherlands		Human, Homo sapiens	Bodily fluid; throat		NA	NA	NA	NA	NA	NA	NA	NA	NA	NA	R	NA	NA	NA	NA	NA
1.42256e+06	PRJNA228647	SAMN02404139	2009-04-15	Netherlands		Human, Homo sapiens	Bodily fluid; nasal		NA	NA	NA	NA	NA	NA	NA	NA	NA	NA	R	NA	NA	NA	NA	NA
1.42256e+06	PRJNA228648	SAMN02404140	2009-04-15	Netherlands		Human, Homo sapiens	Bodily fluid; throat		NA	NA	NA	NA	NA	NA	NA	NA	NA	NA	R	NA	NA	NA	NA	NA
1.42256e+06	PRJNA228649	SAMN02404141	2009-04-15	Netherlands		Human, Homo sapiens	Bodily fluid; nasal		NA	NA	NA	NA	NA	NA	NA	NA	NA	NA	R	NA	NA	NA	NA	NA
1.42256e+06	PRJNA228650	SAMN02404142	2009-04-15	Netherlands		Human, Homo sapiens	Bodily fluid; throat		NA	NA	NA	NA	NA	NA	NA	NA	NA	NA	R	NA	NA	NA	NA	NA
1.42256e+06	PRJNA228651	SAMN02404143	2009-04-15	Netherlands		Human, Homo sapiens	Bodily fluid; nasal		NA	NA	NA	NA	NA	NA	NA	NA	NA	NA	R	NA	NA	NA	NA	NA
1.42256e+06	PRJNA228652	SAMN02404144	2009-04-15	Netherlands		Human, Homo sapiens	Bodily fluid; nasal		NA	NA	NA	NA	NA	NA	NA	NA	NA	NA	R	NA	NA	NA	NA	NA
1.42256e+06	PRJNA228653	SAMN02404145	2009-04-15	Netherlands		Human, Homo sapiens	Bodily fluid; nasal		NA	NA	NA	NA	NA	NA	NA	NA	NA	NA	R	NA	NA	NA	NA	NA
1.42256e+06	PRJNA228654	SAMN02404146	2009-04-15	Netherlands		Human, Homo sapiens	Bodily fluid; throat		NA	NA	NA	NA	NA	NA	NA	NA	NA	NA	R	NA	NA	NA	NA	NA
1.42256e+06	PRJNA228655	SAMN02404147	2009-04-15	Netherlands		Human, Homo sapiens	Bodily fluid; throat		NA	NA	NA	NA	NA	NA	NA	NA	NA	NA	R	NA	NA	NA	NA	NA
1.42257e+06	PRJNA228656	SAMN02404148	2009-04-15	Netherlands		Human, Homo sapiens	Bodily fluid; nasal		NA	NA	NA	NA	NA	NA	NA	NA	NA	NA	R	NA	NA	NA	NA	NA
1.42257e+06	PRJNA228657	SAMN02404149	2009-04-15	Netherlands		Human, Homo sapiens	Bodily fluid; throat		NA	NA	NA	NA	NA	NA	NA	NA	NA	NA	R	NA	NA	NA	NA	NA
1.42257e+06	PRJNA228658	SAMN02404150	2009-04-15	Netherlands		Human, Homo sapiens	Bodily fluid; nasal		NA	NA	NA	NA	NA	NA	NA	NA	NA	NA	R	NA	NA	NA	NA	NA
1.42257e+06	PRJNA228659	SAMN02404151	2009-04-15	Netherlands		Human, Homo sapiens	Bodily fluid; nasal		NA	NA	NA	NA	NA	NA	NA	NA	NA	NA	R	NA	NA	NA	NA	NA
1.42257e+06	PRJNA228660	SAMN02404152	2009-04-19	Netherlands		Human, Homo sapiens	Bodily fluid; throat		NA	NA	NA	NA	NA	NA	NA	NA	NA	NA	R	NA	NA	NA	NA	NA
1.42257e+06	PRJNA228661	SAMN02404153	2009-04-19	Netherlands		Human, Homo sapiens	Bodily fluid; nasal		NA	NA	NA	NA	NA	NA	NA	NA	NA	NA	R	NA	NA	NA	NA	NA
1.42257e+06	PRJNA228662	SAMN02404154	2009-04-21	Netherlands		Human, Homo sapiens	Bodily fluid; throat		NA	NA	NA	NA	NA	NA	NA	NA	NA	NA	R	NA	NA	NA	NA	NA
1.42257e+06	PRJNA228663	SAMN02404155	2009-04-16	Netherlands		Human, Homo sapiens	Bodily fluid; nasal		NA	NA	NA	NA	NA	NA	NA	NA	NA	NA	R	NA	NA	NA	NA	NA
1.42257e+06	PRJNA228664	SAMN02404156	2009-04-16	Netherlands		Human, Homo sapiens	Bodily fluid; throat		NA	NA	NA	NA	NA	NA	NA	NA	NA	NA	R	NA	NA	NA	NA	NA
1.42257e+06	PRJNA228665	SAMN02404157	2009-04-22	Netherlands		Human, Homo sapiens	Bodily fluid; nasal		NA	NA	NA	NA	NA	NA	NA	NA	NA	NA	R	NA	NA	NA	NA	NA
1.42258e+06	PRJNA228666	SAMN02404158	2009-04-15	Netherlands		Human, Homo sapiens	Bodily fluid; throat		NA	NA	NA	NA	NA	NA	NA	NA	NA	NA	R	NA	NA	NA	NA	NA
1.42258e+06	PRJNA228667	SAMN02404159	2009-04-15	Netherlands		Human, Homo sapiens	Bodily fluid; nasal		NA	NA	NA	NA	NA	NA	NA	NA	NA	NA	R	NA	NA	NA	NA	NA
1.42258e+06	PRJNA228668	SAMN02404160	2009-04-04	Netherlands		Human, Homo sapiens	Bodily fluid; nasal		NA	NA	NA	NA	NA	NA	NA	NA	NA	NA	R	NA	NA	NA	NA	NA
1.42258e+06	PRJNA228669	SAMN02404161	2009-04-20	Netherlands		Human, Homo sapiens	Bodily fluid; nasal		NA	NA	NA	NA	NA	NA	NA	NA	NA	NA	R	NA	NA	NA	NA	NA
1.42258e+06	PRJNA228670	SAMN02404162	2009-04-24	Netherlands		Human, Homo sapiens	Bodily fluid; nasal		NA	NA	NA	NA	NA	NA	NA	NA	NA	NA	R	NA	NA	NA	NA	NA
1.42258e+06	PRJNA228671	SAMN02404163	2009-04-23	Netherlands		Human, Homo sapiens	Bodily fluid; nasal		NA	NA	NA	NA	NA	NA	NA	NA	NA	NA	R	NA	NA	NA	NA	NA
1.42258e+06	PRJNA228672	SAMN02404164	2009-04-22	Netherlands		Human, Homo sapiens	Bodily fluid; throat		NA	NA	NA	NA	NA	NA	NA	NA	NA	NA	R	NA	NA	NA	NA	NA
1.42258e+06	PRJNA228673	SAMN02404165	2009-04-21	Netherlands		Human, Homo sapiens	Bodily fluid; nasal		NA	NA	NA	NA	NA	NA	NA	NA	NA	NA	R	NA	NA	NA	NA	NA
1.42258e+06	PRJNA228674	SAMN02404166	2009-04-21	Netherlands		Human, Homo sapiens	Bodily fluid; nasal		NA	NA	NA	NA	NA	NA	NA	NA	NA	NA	R	NA	NA	NA	NA	NA
1.42258e+06	PRJNA228675	SAMN02404167	2009-04-22	Netherlands		Human, Homo sapiens	Bodily fluid; nasal		NA	NA	NA	NA	NA	NA	NA	NA	NA	NA	R	NA	NA	NA	NA	NA
1.42259e+06	PRJNA228676	SAMN02404168	2009-04-22	Netherlands		Human, Homo sapiens	Bodily fluid; throat		NA	NA	NA	NA	NA	NA	NA	NA	NA	NA	R	NA	NA	NA	NA	NA
1.42259e+06	PRJNA228677	SAMN02404169	2009-04-27	Netherlands		Human, Homo sapiens	Bodily fluid; throat		NA	NA	NA	NA	NA	NA	NA	NA	NA	NA	R	NA	NA	NA	NA	NA
1.42259e+06	PRJNA228678	SAMN02404170	2009-04-27	Netherlands		Human, Homo sapiens	Bodily fluid; nasal		NA	NA	NA	NA	NA	NA	NA	NA	NA	NA	R	NA	NA	NA	NA	NA
1.42259e+06	PRJNA228679	SAMN02404171	2009-05-04	Netherlands		Human, Homo sapiens	Bodily fluid; nasal		NA	NA	NA	NA	NA	NA	NA	NA	NA	NA	R	NA	NA	NA	NA	NA
1.42259e+06	PRJNA228680	SAMN02404172	2009-05-04	Netherlands		Human, Homo sapiens	Bodily fluid; throat		NA	NA	NA	NA	NA	NA	NA	NA	NA	NA	R	NA	NA	NA	NA	NA
1.42259e+06	PRJNA228681	SAMN02404173	2009-04-29	Netherlands		Human, Homo sapiens	Bodily fluid; nasal		NA	NA	NA	NA	NA	NA	NA	NA	NA	NA	R	NA	NA	NA	NA	NA
1.42259e+06	PRJNA228682	SAMN02404174	2009-05-04	Netherlands		Human, Homo sapiens	Bodily fluid; nasal		NA	NA	NA	NA	NA	NA	NA	NA	NA	NA	R	NA	NA	NA	NA	NA
1.42259e+06	PRJNA228683	SAMN02404175	2009-05-04	Netherlands		Human, Homo sapiens	Bodily fluid; nasal		NA	NA	NA	NA	NA	NA	NA	NA	NA	NA	R	NA	NA	NA	NA	NA
1.42259e+06	PRJNA228684	SAMN02404176	2009-05-04	Netherlands		Human, Homo sapiens	Bodily fluid; nasal		NA	NA	NA	NA	NA	NA	NA	NA	NA	NA	R	NA	NA	NA	NA	NA
1.42259e+06	PRJNA228685	SAMN02404177	2009-05-04	Netherlands		Human, Homo sapiens	Bodily fluid; throat		NA	NA	NA	NA	NA	NA	NA	NA	NA	NA	R	NA	NA	NA	NA	NA
1.4226e+06	PRJNA228686	SAMN02404178	2009-05-06	Netherlands		Human, Homo sapiens	Bodily fluid; nasal		NA	NA	NA	NA	NA	NA	NA	NA	NA	NA	R	NA	NA	NA	NA	NA
1.4226e+06	PRJNA228687	SAMN02404179	2009-05-06	Netherlands		Human, Homo sapiens	Bodily fluid; throat		NA	NA	NA	NA	NA	NA	NA	NA	NA	NA	R	NA	NA	NA	NA	NA
1.4226e+06	PRJNA228688	SAMN02404180	2009-05-06	Netherlands		Human, Homo sapiens	Bodily fluid; nasal		NA	NA	NA	NA	NA	NA	NA	NA	NA	NA	R	NA	NA	NA	NA	NA
1.4226e+06	PRJNA228689	SAMN02404181	2009-04-30	Netherlands		Human, Homo sapiens	Bodily fluid; throat		NA	NA	NA	NA	NA	NA	NA	NA	NA	NA	R	NA	NA	NA	NA	NA
1.4226e+06	PRJNA228690	SAMN02404182	2009-04-30	Netherlands		Human, Homo sapiens	Bodily fluid; nasal		NA	NA	NA	NA	NA	NA	NA	NA	NA	NA	R	NA	NA	NA	NA	NA
1.4226e+06	PRJNA228691	SAMN02404183	2009-05-06	Netherlands		Human, Homo sapiens	Bodily fluid; throat		NA	NA	NA	NA	NA	NA	NA	NA	NA	NA	R	NA	NA	NA	NA	NA
1.4226e+06	PRJNA228692	SAMN02404184	2009-05-06	Netherlands		Human, Homo sapiens	Bodily fluid; nasal		NA	NA	NA	NA	NA	NA	NA	NA	NA	NA	R	NA	NA	NA	NA	NA
1.4226e+06	PRJNA228693	SAMN02404185	2009-05-06	Netherlands		Human, Homo sapiens	Bodily fluid; throat		NA	NA	NA	NA	NA	NA	NA	NA	NA	NA	R	NA	NA	NA	NA	NA
1.4226e+06	PRJNA228694	SAMN02404186	2009-05-11	Netherlands		Human, Homo sapiens	Bodily fluid; nasal		NA	NA	NA	NA	NA	NA	NA	NA	NA	NA	R	NA	NA	NA	NA	NA
1.4226e+06	PRJNA228695	SAMN02404187	2009-05-28	Netherlands		Human, Homo sapiens	Bodily fluid; nasal		NA	NA	NA	NA	NA	NA	NA	NA	NA	NA	R	NA	NA	NA	NA	NA
1.42261e+06	PRJNA228696	SAMN02404188	2009-05-12	Netherlands		Human, Homo sapiens	Bodily fluid; throat		NA	NA	NA	NA	NA	NA	NA	NA	NA	NA	R	NA	NA	NA	NA	NA
1.42261e+06	PRJNA228697	SAMN02404189	2009-06-03	Netherlands		Human, Homo sapiens	Bodily fluid; nasal		NA	NA	NA	NA	NA	NA	NA	NA	NA	NA	R	NA	NA	NA	NA	NA
1.42261e+06	PRJNA228698	SAMN02404190	2009-06-03	Netherlands		Human, Homo sapiens	Bodily fluid; nasal		NA	NA	NA	NA	NA	NA	NA	NA	NA	NA	R	NA	NA	NA	NA	NA
1.42261e+06	PRJNA228699	SAMN02404191	2009-06-04	Netherlands		Human, Homo sapiens	Bodily fluid; nasal		NA	NA	NA	NA	NA	NA	NA	NA	NA	NA	R	NA	NA	NA	NA	NA
1.42261e+06	PRJNA228700	SAMN02404192	2009-06-05	Netherlands		Human, Homo sapiens	Bodily fluid; nasal		NA	NA	NA	NA	NA	NA	NA	NA	NA	NA	R	NA	NA	NA	NA	NA
1.42261e+06	PRJNA228701	SAMN02404193	2009-06-05	Netherlands		Human, Homo sapiens	Bodily fluid; throat		NA	NA	NA	NA	NA	NA	NA	NA	NA	NA	R	NA	NA	NA	NA	NA
1.42261e+06	PRJNA228702	SAMN02404194	2009-06-10	Netherlands		Human, Homo sapiens	Bodily fluid; nasal		NA	NA	NA	NA	NA	NA	NA	NA	NA	NA	R	NA	NA	NA	NA	NA
1.42261e+06	PRJNA228705	SAMN02404196	2009-06-16	Netherlands		Human, Homo sapiens	Bodily fluid; nasal		NA	NA	NA	NA	NA	NA	NA	NA	NA	NA	R	NA	NA	NA	NA	NA
1.42261e+06	PRJNA228706	SAMN02404197	2009-06-16	Netherlands		Human, Homo sapiens	Bodily fluid; throat		NA	NA	NA	NA	NA	NA	NA	NA	NA	NA	R	NA	NA	NA	NA	NA
1.42262e+06	PRJNA228707	SAMN02404198	2009-06-18	Netherlands		Human, Homo sapiens	Bodily fluid; nasal		NA	NA	NA	NA	NA	NA	NA	NA	NA	NA	R	NA	NA	NA	NA	NA
1.42262e+06	PRJNA228708	SAMN02404199	2009-06-18	Netherlands		Human, Homo sapiens	Bodily fluid; throat		NA	NA	NA	NA	NA	NA	NA	NA	NA	NA	R	NA	NA	NA	NA	NA
1.42262e+06	PRJNA228709	SAMN02404200	2009-06-22	Netherlands		Human, Homo sapiens	Bodily fluid; nasal		NA	NA	NA	NA	NA	NA	NA	NA	NA	NA	R	NA	NA	NA	NA	NA
1.42262e+06	PRJNA228711	SAMN02404201	2009-06-22	Netherlands		Human, Homo sapiens	Bodily fluid; throat		NA	NA	NA	NA	NA	NA	NA	NA	NA	NA	R	NA	NA	NA	NA	NA
1.42262e+06	PRJNA228712	SAMN02404202	2009-06-29	Netherlands		Human, Homo sapiens	Bodily fluid; nasal		NA	NA	NA	NA	NA	NA	NA	NA	NA	NA	R	NA	NA	NA	NA	NA
1.42262e+06	PRJNA228713	SAMN02404203	2009-06-30	Netherlands		Human, Homo sapiens	Bodily fluid; nasal		NA	NA	NA	NA	NA	NA	NA	NA	NA	NA	R	NA	NA	NA	NA	NA
1.42262e+06	PRJNA228714	SAMN02404204	2009-07-03	Netherlands		Human, Homo sapiens	Bodily fluid; nasal		NA	NA	NA	NA	NA	NA	NA	NA	NA	NA	R	NA	NA	NA	NA	NA
1.42262e+06	PRJNA228715	SAMN02404205	2009-07-11	Netherlands		Human, Homo sapiens	Bodily fluid; nasal		NA	NA	NA	NA	NA	NA	NA	NA	NA	NA	R	NA	NA	NA	NA	NA
1.42262e+06	PRJNA228716	SAMN02404206	2009-07-16	Netherlands		Human, Homo sapiens	Bodily fluid; throat		NA	NA	NA	NA	NA	NA	NA	NA	NA	NA	R	NA	NA	NA	NA	NA
1.42262e+06	PRJNA228717	SAMN02404207	2009-07-16	Netherlands		Human, Homo sapiens	Bodily fluid; nasal		NA	NA	NA	NA	NA	NA	NA	NA	NA	NA	R	NA	NA	NA	NA	NA
1.42263e+06	PRJNA228718	SAMN02404208	2009-07-11	Netherlands		Human, Homo sapiens	Bodily fluid; throat		NA	NA	NA	NA	NA	NA	NA	NA	NA	NA	R	NA	NA	NA	NA	NA
1.42263e+06	PRJNA228719	SAMN02404209	2009-07-29	Netherlands		Human, Homo sapiens	Bodily fluid; nasal		NA	NA	NA	NA	NA	NA	NA	NA	NA	NA	R	NA	NA	NA	NA	NA
1.42263e+06	PRJNA228720	SAMN02404210	2009-07-29	Netherlands		Human, Homo sapiens	Bodily fluid; throat		NA	NA	NA	NA	NA	NA	NA	NA	NA	NA	R	NA	NA	NA	NA	NA
1.42263e+06	PRJNA228721	SAMN02404211	2009-07-29	Netherlands		Human, Homo sapiens	Bodily fluid; nasal		NA	NA	NA	NA	NA	NA	NA	NA	NA	NA	R	NA	NA	NA	NA	NA
1.42263e+06	PRJNA228722	SAMN02404212	2009-07-29	Netherlands		Human, Homo sapiens	Bodily fluid; nasal		NA	NA	NA	NA	NA	NA	NA	NA	NA	NA	R	NA	NA	NA	NA	NA
1.42263e+06	PRJNA228723	SAMN02404213	2009-08-02	Netherlands		Human, Homo sapiens	Bodily fluid; throat		NA	NA	NA	NA	NA	NA	NA	NA	NA	NA	R	NA	NA	NA	NA	NA
1.42263e+06	PRJNA228724	SAMN02404214	2009-08-02	Netherlands		Human, Homo sapiens	Bodily fluid; nasal		NA	NA	NA	NA	NA	NA	NA	NA	NA	NA	R	NA	NA	NA	NA	NA
1.42263e+06	PRJNA228725	SAMN02404215	2009-08-02	Netherlands		Human, Homo sapiens	Bodily fluid; nasal		NA	NA	NA	NA	NA	NA	NA	NA	NA	NA	R	NA	NA	NA	NA	NA
1.42263e+06	PRJNA228726	SAMN02404216	2009-08-07	Netherlands		Human, Homo sapiens	Bodily fluid; nasal		NA	NA	NA	NA	NA	NA	NA	NA	NA	NA	R	NA	NA	NA	NA	NA
1.42263e+06	PRJNA228727	SAMN02404217	2009-08-07	Netherlands		Human, Homo sapiens	Bodily fluid; throat		NA	NA	NA	NA	NA	NA	NA	NA	NA	NA	R	NA	NA	NA	NA	NA
1.42264e+06	PRJNA228728	SAMN02404218	2009-08-08	Netherlands		Human, Homo sapiens	Bodily fluid; nasal		NA	NA	NA	NA	NA	NA	NA	NA	NA	NA	R	NA	NA	NA	NA	NA
1.42264e+06	PRJNA228729	SAMN02404219	2009-08-08	Netherlands		Human, Homo sapiens	Bodily fluid; throat		NA	NA	NA	NA	NA	NA	NA	NA	NA	NA	R	NA	NA	NA	NA	NA
1.42264e+06	PRJNA228730	SAMN02404220	2009-08-09	Netherlands		Human, Homo sapiens	Bodily fluid; throat		NA	NA	NA	NA	NA	NA	NA	NA	NA	NA	R	NA	NA	NA	NA	NA
1.42264e+06	PRJNA228731	SAMN02404221	2009-08-09	Netherlands		Human, Homo sapiens	Bodily fluid; nasal		NA	NA	NA	NA	NA	NA	NA	NA	NA	NA	R	NA	NA	NA	NA	NA
1.42264e+06	PRJNA228732	SAMN02404222	2009-08-09	Netherlands		Human, Homo sapiens	Bodily fluid; throat		NA	NA	NA	NA	NA	NA	NA	NA	NA	NA	R	NA	NA	NA	NA	NA
1.42264e+06	PRJNA228733	SAMN02404223	2009-08-13	Netherlands		Human, Homo sapiens	Bodily fluid; throat		NA	NA	NA	NA	NA	NA	NA	NA	NA	NA	R	NA	NA	NA	NA	NA
1.42264e+06	PRJNA228734	SAMN02404224	2009-08-13	Netherlands		Human, Homo sapiens	Bodily fluid; nasal		NA	NA	NA	NA	NA	NA	NA	NA	NA	NA	R	NA	NA	NA	NA	NA
1.42264e+06	PRJNA228735	SAMN02404225	2009-08-13	Netherlands		Human, Homo sapiens	Bodily fluid; nasal		NA	NA	NA	NA	NA	NA	NA	NA	NA	NA	R	NA	NA	NA	NA	NA
1.42264e+06	PRJNA228736	SAMN02404226	2009-08-18	Netherlands		Human, Homo sapiens	Bodily fluid; throat		NA	NA	NA	NA	NA	NA	NA	NA	NA	NA	R	NA	NA	NA	NA	NA
1.42264e+06	PRJNA228737	SAMN02404227	2009-08-18	Netherlands		Human, Homo sapiens	Bodily fluid; nasal		NA	NA	NA	NA	NA	NA	NA	NA	NA	NA	R	NA	NA	NA	NA	NA
1.42265e+06	PRJNA228738	SAMN02404228	2009-08-19	Netherlands		Human, Homo sapiens	Bodily fluid; nasal		NA	NA	NA	NA	NA	NA	NA	NA	NA	NA	R	NA	NA	NA	NA	NA
1.42265e+06	PRJNA228739	SAMN02404229	2009-08-17	Netherlands		Human, Homo sapiens	Bodily fluid; throat		NA	NA	NA	NA	NA	NA	NA	NA	NA	NA	R	NA	NA	NA	NA	NA
1.42265e+06	PRJNA228740	SAMN02404230	2009-08-17	Netherlands		Human, Homo sapiens	Bodily fluid; nasal		NA	NA	NA	NA	NA	NA	NA	NA	NA	NA	R	NA	NA	NA	NA	NA
1.42265e+06	PRJNA228741	SAMN02404231	2009-08-17	Netherlands		Human, Homo sapiens	Bodily fluid; nasal		NA	NA	NA	NA	NA	NA	NA	NA	NA	NA	R	NA	NA	NA	NA	NA
1.42265e+06	PRJNA228742	SAMN02404232	2009-08-17	Netherlands		Human, Homo sapiens	Bodily fluid; nasal		NA	NA	NA	NA	NA	NA	NA	NA	NA	NA	R	NA	NA	NA	NA	NA
1.42265e+06	PRJNA228743	SAMN02404233	2009-08-21	Netherlands		Human, Homo sapiens	Bodily fluid; throat		NA	NA	NA	NA	NA	NA	NA	NA	NA	NA	R	NA	NA	NA	NA	NA
1.42265e+06	PRJNA228744	SAMN02404234	2009-08-20	Netherlands		Human, Homo sapiens	Bodily fluid; nasal		NA	NA	NA	NA	NA	NA	NA	NA	NA	NA	R	NA	NA	NA	NA	NA
1.42265e+06	PRJNA228745	SAMN02404235	2009-08-21	Netherlands		Human, Homo sapiens	Bodily fluid; nasal		NA	NA	NA	NA	NA	NA	NA	NA	NA	NA	R	NA	NA	NA	NA	NA
1.42265e+06	PRJNA228746	SAMN02404236	2009-08-24	Netherlands		Human, Homo sapiens	Bodily fluid; nasal		NA	NA	NA	NA	NA	NA	NA	NA	NA	NA	R	NA	NA	NA	NA	NA
1.42265e+06	PRJNA228747	SAMN02404237	2009-08-28	Netherlands		Human, Homo sapiens	Bodily fluid; nasal		NA	NA	NA	NA	NA	NA	NA	NA	NA	NA	R	NA	NA	NA	NA	NA
1.42266e+06	PRJNA228748	SAMN02404238	2009-08-25	Netherlands		Human, Homo sapiens	Bodily fluid; throat		NA	NA	NA	NA	NA	NA	NA	NA	NA	NA	R	NA	NA	NA	NA	NA
1.42266e+06	PRJNA228749	SAMN02404239	2009-08-25	Netherlands		Human, Homo sapiens	Bodily fluid; nasal		NA	NA	NA	NA	NA	NA	NA	NA	NA	NA	R	NA	NA	NA	NA	NA
1.42266e+06	PRJNA228750	SAMN02404240	2009-08-26	Netherlands		Human, Homo sapiens	Bodily fluid; throat		NA	NA	NA	NA	NA	NA	NA	NA	NA	NA	R	NA	NA	NA	NA	NA
1.42266e+06	PRJNA228751	SAMN02404241	2009-08-26	Netherlands		Human, Homo sapiens	Bodily fluid; nasal		NA	NA	NA	NA	NA	NA	NA	NA	NA	NA	R	NA	NA	NA	NA	NA
1.42266e+06	PRJNA228752	SAMN02404242	2009-08-31	Netherlands		Human, Homo sapiens	Bodily fluid; throat		NA	NA	NA	NA	NA	NA	NA	NA	NA	NA	R	NA	NA	NA	NA	NA
1.42266e+06	PRJNA228753	SAMN02404243	2009-08-31	Netherlands		Human, Homo sapiens	Bodily fluid; nasal		NA	NA	NA	NA	NA	NA	NA	NA	NA	NA	R	NA	NA	NA	NA	NA
1.42266e+06	PRJNA228754	SAMN02404244	2009-08-31	Netherlands		Human, Homo sapiens	Bodily fluid; throat		NA	NA	NA	NA	NA	NA	NA	NA	NA	NA	R	NA	NA	NA	NA	NA
1.42266e+06	PRJNA228755	SAMN02404245	2009-08-28	Netherlands		Human, Homo sapiens	Bodily fluid; nasal		NA	NA	NA	NA	NA	NA	NA	NA	NA	NA	R	NA	NA	NA	NA	NA
1.42266e+06	PRJNA228756	SAMN02404246	2009-09-01	Netherlands		Human, Homo sapiens	Bodily fluid; nasal		NA	NA	NA	NA	NA	NA	NA	NA	NA	NA	R	NA	NA	NA	NA	NA
1.42266e+06	PRJNA228757	SAMN02404247	2009-08-26	Netherlands		Human, Homo sapiens	Bodily fluid; nasal		NA	NA	NA	NA	NA	NA	NA	NA	NA	NA	R	NA	NA	NA	NA	NA
1.42267e+06	PRJNA228758	SAMN02404248	2009-08-28	Netherlands		Human, Homo sapiens	Bodily fluid; throat		NA	NA	NA	NA	NA	NA	NA	NA	NA	NA	R	NA	NA	NA	NA	NA
1.42267e+06	PRJNA228759	SAMN02404249	2009-09-01	Netherlands		Human, Homo sapiens	Bodily fluid; throat		NA	NA	NA	NA	NA	NA	NA	NA	NA	NA	R	NA	NA	NA	NA	NA
1.42267e+06	PRJNA228760	SAMN02404250	2009-09-08	Netherlands		Human, Homo sapiens	Bodily fluid; throat		NA	NA	NA	NA	NA	NA	NA	NA	NA	NA	R	NA	NA	NA	NA	NA
1.42267e+06	PRJNA228761	SAMN02404251	2009-09-08	Netherlands		Human, Homo sapiens	Bodily fluid; nasal		NA	NA	NA	NA	NA	NA	NA	NA	NA	NA	R	NA	NA	NA	NA	NA
1.42267e+06	PRJNA228762	SAMN02404252	2009-09-07	Netherlands		Human, Homo sapiens	Bodily fluid; nasal		NA	NA	NA	NA	NA	NA	NA	NA	NA	NA	R	NA	NA	NA	NA	NA
1.42267e+06	PRJNA228763	SAMN02404253	2009-09-09	Netherlands		Human, Homo sapiens	Bodily fluid; throat		NA	NA	NA	NA	NA	NA	NA	NA	NA	NA	R	NA	NA	NA	NA	NA
1.42267e+06	PRJNA228764	SAMN02404254	2009-09-09	Netherlands		Human, Homo sapiens	Bodily fluid; nasal		NA	NA	NA	NA	NA	NA	NA	NA	NA	NA	R	NA	NA	NA	NA	NA
1.42267e+06	PRJNA228765	SAMN02404255	2009-09-16	Netherlands		Human, Homo sapiens	Bodily fluid; nasal		NA	NA	NA	NA	NA	NA	NA	NA	NA	NA	R	NA	NA	NA	NA	NA
1.42267e+06	PRJNA228766	SAMN02404256	2009-09-16	Netherlands		Human, Homo sapiens	Bodily fluid; nasal		NA	NA	NA	NA	NA	NA	NA	NA	NA	NA	R	NA	NA	NA	NA	NA
1.42267e+06	PRJNA228767	SAMN02404257	2009-09-20	Netherlands		Human, Homo sapiens	Bodily fluid; nasal		NA	NA	NA	NA	NA	NA	NA	NA	NA	NA	R	NA	NA	NA	NA	NA
1.42268e+06	PRJNA228768	SAMN02404258	2009-09-20	Netherlands		Human, Homo sapiens	Bodily fluid; throat		NA	NA	NA	NA	NA	NA	NA	NA	NA	NA	R	NA	NA	NA	NA	NA
1.42268e+06	PRJNA228769	SAMN02404259	2009-09-27	Netherlands		Human, Homo sapiens	Bodily fluid; throat		NA	NA	NA	NA	NA	NA	NA	NA	NA	NA	R	NA	NA	NA	NA	NA
1.42268e+06	PRJNA228770	SAMN02404260	2009-09-27	Netherlands		Human, Homo sapiens	Bodily fluid; nasal		NA	NA	NA	NA	NA	NA	NA	NA	NA	NA	R	NA	NA	NA	NA	NA
1.42268e+06	PRJNA228771	SAMN02404261	2009-10-02	Netherlands		Human, Homo sapiens	Bodily fluid; nasal		NA	NA	NA	NA	NA	NA	NA	NA	NA	NA	R	NA	NA	NA	NA	NA
1.42268e+06	PRJNA228772	SAMN02404262	2009-10-03	Netherlands		Human, Homo sapiens	Bodily fluid; nasal		NA	NA	NA	NA	NA	NA	NA	NA	NA	NA	R	NA	NA	NA	NA	NA
1.42268e+06	PRJNA228773	SAMN02404263	2009-10-13	Netherlands		Human, Homo sapiens	Bodily fluid; nasal		NA	NA	NA	NA	NA	NA	NA	NA	NA	NA	R	NA	NA	NA	NA	NA
1.42268e+06	PRJNA228774	SAMN02404264	2009-10-11	Netherlands		Human, Homo sapiens	Bodily fluid; throat		NA	NA	NA	NA	NA	NA	NA	NA	NA	NA	R	NA	NA	NA	NA	NA
1.42268e+06	PRJNA228775	SAMN02404265	2009-10-11	Netherlands		Human, Homo sapiens	Bodily fluid; nasal		NA	NA	NA	NA	NA	NA	NA	NA	NA	NA	R	NA	NA	NA	NA	NA
1.42268e+06	PRJNA228776	SAMN02404266	2009-10-13	Netherlands		Human, Homo sapiens	Bodily fluid; throat		NA	NA	NA	NA	NA	NA	NA	NA	NA	NA	R	NA	NA	NA	NA	NA
1.42268e+06	PRJNA228777	SAMN02404267	2009-10-13	Netherlands		Human, Homo sapiens	Bodily fluid; nasal		NA	NA	NA	NA	NA	NA	NA	NA	NA	NA	R	NA	NA	NA	NA	NA
1.42269e+06	PRJNA228778	SAMN02404268	2009-10-20	Netherlands		Human, Homo sapiens	Bodily fluid; nasal		NA	NA	NA	NA	NA	NA	NA	NA	NA	NA	R	NA	NA	NA	NA	NA
1.42269e+06	PRJNA228779	SAMN02404269	2009-10-19	Netherlands		Human, Homo sapiens	Bodily fluid; nasal		NA	NA	NA	NA	NA	NA	NA	NA	NA	NA	R	NA	NA	NA	NA	NA
1.42269e+06	PRJNA228780	SAMN02404270	2009-10-25	Netherlands		Human, Homo sapiens	Bodily fluid; throat		NA	NA	NA	NA	NA	NA	NA	NA	NA	NA	R	NA	NA	NA	NA	NA
1.42269e+06	PRJNA228781	SAMN02404271	2009-10-25	Netherlands		Human, Homo sapiens	Bodily fluid; nasal		NA	NA	NA	NA	NA	NA	NA	NA	NA	NA	R	NA	NA	NA	NA	NA
1.42269e+06	PRJNA228782	SAMN02404272	2009-10-28	Netherlands		Human, Homo sapiens	Bodily fluid; throat		NA	NA	NA	NA	NA	NA	NA	NA	NA	NA	R	NA	NA	NA	NA	NA
1.42269e+06	PRJNA228783	SAMN02404273	2009-11-06	Netherlands		Human, Homo sapiens	Bodily fluid; nasal		NA	NA	NA	NA	NA	NA	NA	NA	NA	NA	R	NA	NA	NA	NA	NA
1.42269e+06	PRJNA228784	SAMN02404274	2008-08-09	Netherlands		Human, Homo sapiens	Bodily fluid; throat		NA	NA	NA	NA	NA	NA	NA	NA	NA	NA	R	NA	NA	NA	NA	NA
1.42269e+06	PRJNA228785	SAMN02404275	2011-04-01	Netherlands		Human, Homo sapiens	Bodily fluid; nasal		NA	NA	NA	NA	NA	NA	NA	NA	NA	NA	R	NA	NA	NA	NA	NA
1.42269e+06	PRJNA228786	SAMN02404276	2011-04-01	Netherlands		Human, Homo sapiens	Bodily fluid; throat		NA	NA	NA	NA	NA	NA	NA	NA	NA	NA	R	NA	NA	NA	NA	NA
1.42269e+06	PRJNA228787	SAMN02404277	2011-04-01	Netherlands		Human, Homo sapiens	Bodily fluid; nasal		NA	NA	NA	NA	NA	NA	NA	NA	NA	NA	R	NA	NA	NA	NA	NA
1.4227e+06	PRJNA228788	SAMN02404278	2011-04-01	Netherlands		Human, Homo sapiens	Bodily fluid; throat		NA	NA	NA	NA	NA	NA	NA	NA	NA	NA	R	NA	NA	NA	NA	NA
1.4227e+06	PRJNA228789	SAMN02404279	2011-04-01	Netherlands		Human, Homo sapiens	Bodily fluid; nasal		NA	NA	NA	NA	NA	NA	NA	NA	NA	NA	R	NA	NA	NA	NA	NA
1.4227e+06	PRJNA228790	SAMN02404280	2011-04-04	Netherlands		Human, Homo sapiens	Bodily fluid; throat		NA	NA	NA	NA	NA	NA	NA	NA	NA	NA	R	NA	NA	NA	NA	NA
1.4227e+06	PRJNA228791	SAMN02404281	2011-04-04	Netherlands		Human, Homo sapiens	Bodily fluid; nasal		NA	NA	NA	NA	NA	NA	NA	NA	NA	NA	R	NA	NA	NA	NA	NA
1.4227e+06	PRJNA228792	SAMN02404282	2011-04-04	Netherlands		Human, Homo sapiens	Bodily fluid; throat		NA	NA	NA	NA	NA	NA	NA	NA	NA	NA	R	NA	NA	NA	NA	NA
1.4227e+06	PRJNA228793	SAMN02404283	2011-04-04	Netherlands		Human, Homo sapiens	Bodily fluid; nasal		NA	NA	NA	NA	NA	NA	NA	NA	NA	NA	R	NA	NA	NA	NA	NA
[truncated: 2,809 more rows]

## Sheet: Table S2
Table S2. The contribution of each resistance marker to the lasso regression classifier for different antibiotics of S. aureus
Antibiotics	AUC	Cutoff	Model_type	Feature resolution	GF	Gf_weight	Gf_ppv	GSF	Gsf_weight	Gsf_ppv	GT	Gt_weight	Gt_ppv	Reference gene accession no. (nucleotide positions)	Method
Gentamicin	0.9732	3.0162	homolog	GF	AAC6-PRIME-complex	3.01617	0.968(304/314)	AAC(6')-Ie-APH(2'')-Ia-like	3.01617	0.968(304/314)	AAC(6')-Ie-APH(2'')-Ia	3.01617	0.968(304/314)	CP030581.1 (7667-9106)	Lasso
Tobramycin	1	1.7372	homolog	GF	AAC6-PRIME-complex	1.73719	1.000(21/21)	AAC(6')-Ie-APH(2'')-Ia-like	1.73719	1.000(21/21)	AAC(6')-Ie-APH(2'')-Ia	1.73719	1.000(21/21)	CP030581.1 (7667-9106)	Lasso
Cefoxitin	0.9928	4.3555	homolog	GF	MECA	8.44928	0.994(891/896)	mecA-like	8.44928	0.994(891/896)	mecA	8.44928	0.994(891/896)	MH106551.1 (1-2007)	Lasso
	0.9928		homolog	GF	MECC	4.16334	1.000(5/5)	mecC-like	4.16334	1.000(5/5)	mecC	4.16334	1.000(5/5)	FR821779.1 (35681-37678)	Lasso
Ciprofloxacin	0.9901	2.2937	variant	VAR	PARC	1e-06	0.446(1151/2580)	PARC	1e-06	0.446(1151/2580)	SA_parC:239(C->T)	6.80233	0.994(935/941)	CP047789.1 (672761-675163)	Lasso
	0.9901		variant	VAR	PARC	1e-06	0.446(1151/2580)	PARC	1e-06	0.446(1151/2580)	SA_parC:239(C->A)	5.59665	0.985(195/198)	CP047789.1 (672761-675163)	Lasso
	0.9901		variant	VAR	PARC	1e-06	0.446(1151/2580)	PARC	1e-06	0.446(1151/2580)	SA_parC:250(G->A)	3.53454	0.846(11/13)	CP047789.1 (672761-675163)	Lasso
	0.9901		variant	VAR	PARC	1e-06	0.446(1151/2580)	PARC	1e-06	0.446(1151/2580)	SA_parC:251(A->G)	2.29368	0.842(16/19)	CP047789.1 (672761-675163)	Lasso
	0.9901		variant	VAR	GYRA	1e-06	0.410(1151/2810)	GYRA	1e-06	0.410(1151/2810)	SA_gyrA:251(C->T)	3.46905	0.995(1084/1089)	CP047789.1 (2031273-2033936)	Lasso
	0.9901		variant	VAR	GYRA	1e-06	0.410(1151/2810)	GYRA	1e-06	0.410(1151/2810)	SA_gyrA:250(T->G)	3.46905	0.995(1084/1089)	CP047789.1 (2031273-2033936)	Lasso
	0.9901		variant	VAR	GYRA	1e-06	0.410(1151/2810)	GYRA	1e-06	0.410(1151/2810)	SA_gyrA:253(T->C)	3.46905	0.995(1084/1089)	CP047789.1 (2031273-2033936)	Lasso
Levofloxacin	0.9831	3.1599	variant	VAR	GYRA	1e-06	0.103(59/571)	GYRA	1e-06	0.103(59/571)	SA_gyrA:250(T->G)	3.15991	1.000(1/1)	CP047789.1 (2031273-2033936)	Lasso
	0.9831		variant	VAR	GYRA	1e-06	0.103(59/571)	GYRA	1e-06	0.103(59/571)	SA_gyrA:251(C->T)	3.15991	1.000(56/56)	CP047789.1 (2031273-2033936)	Lasso
Moxifloxacin	1	3.6925	variant	VAR	GYRA	1e-06	0.077(21/272)	GYRA	1e-06	0.077(21/272)	SA_gyrA:251(C->T)	3.69251	1.000(21/21)	CP047789.1 (2031273-2033936)	Lasso
Fusidic_acid	0.9595	0.0096	homolog	GF	FUSC	8.93736	0.993(277/279)	FusC-like	8.93736	0.993(277/279)	FusC	8.93736	0.993(277/279)	CP034441.1 (1361047-1361685)	Lasso
			homolog	GF	FUSB	8.39297	1.000(34/34)	FusB-like	8.39297	1.000(34/34)	FusB	8.39297	1.000(34/34)	CP140685.1 (2823155-2823796)	Lasso
			variant	VAR	FUSA	1e-06	0.624(128/205)	FUSA	1e-06	0.624(128/205)	FusA:1381(T->A)	7.90007	1.000(55/55)	CP151821.1 (607592-609673)	Lasso
			variant	VAR	FUSA	1e-06	0.624(128/205)	FUSA	1e-06	0.624(128/205)	FusA:1369(C->T)	7.62412	1.000(19/19)	CP151821.1 (607592-609673)	Lasso
			variant	VAR	FUSA	1e-06	0.624(128/205)	FUSA	1e-06	0.624(128/205)	FusA:1371(C->A)	6.74815	1.000(7/7)	CP151821.1 (607592-609673)	Lasso
			variant	VAR	FUSA	1e-06	0.624(128/205)	FUSA	1e-06	0.624(128/205)	FusA:1382(T->C)	5.97649	0.923(12/13)	CP151821.1 (607592-609673)	Lasso
			variant	VAR	FUSA	1e-06	0.624(128/205)	FUSA	1e-06	0.624(128/205)	FusA:1382(T->A)	0.961745	1.000(55/55)	CP151821.1 (607592-609673)	Lasso
			variant	VAR	FUSA	1e-06	0.624(128/205)	FUSA	1e-06	0.624(128/205)	FusA:1211(C->A)	0.961745	2/(2+0):1.000	CP151821.1 (607592-609673)	Manually-selected
			variant	VAR	FUSA	1e-06	0.624(128/205)	FUSA	1e-06	0.624(128/205)	FusA:1211(C->T)	0.961745	4/(4+0):1.000	CP151821.1 (607592-609673)	Manually-selected
			variant	VAR	FUSA	1e-06	0.624(128/205)	FUSA	1e-06	0.624(128/205)	FusA:1371(C->G)	0.009562	1/(1+0):1.000	CP151821.1 (607592-609673)	Manually-selected
			variant	VAR	FUSA	1e-06	0.624(128/205)	FUSA	1e-06	0.624(128/205)	FusA:268(G->A)	0.009562	14/(14+4):0.778	CP151821.1 (607592-609673)	Manually-selected
	1	4.8966	homolog	GF	VANA	4.32075	1.000(11/11)	vanA-like	4.32075	1.000(11/11)	vanA	5.33031	1.000(11/11)	AE017171.1 (34299-35330)	Lasso
Vancomycin			variant	VAR	SA_VAN_var	1e-06	0.079(45/569)	SA_VAN_var_M1	1e-06	0.079(45/569)	SA_VAN_var_M1:417.5(A) (SRPBCC domain-containing protein)	3.84459	0.978(45/46)	CP127806.1 (2425348-2425854)	Lasso
			homolog	GSF	SA_VAN_gpa	1e-06	0.804(45/56)	SA_VAN_gpa_M1-like	1e-06	0.804(45/56)	SA_VAN_gpa_M1 (degv, DegV domain-containing protein)	1.05205	0.804(45/56)	AE017171.1 (1885-2307)	Lasso
Clindamycin	0.9781	6.5599	homolog	GF	ERMT	10.8157	1.000(38/38)	ErmT-like	10.8157	1.000(38/38)	ErmT	10.8157	1.000(38/38)	MW026423.1 (10686-11420)	Lasso
	0.9781		homolog	GF	ERMB	9.25605	1.000(11/11)	ErmB-like	9.25605	1.000(11/11)	ErmB	9.25605	1.000(11/11)	AF229200.1 (3250-3996)	Lasso
	0.9781		homolog	GF	ERMC	1e-06	0.939(185/197)	ErmC-like	1e-06	0.939(185/197)	ErmC	6.55986	0.939(185/197)	M12730.1 (780-1514)	Lasso
	0.9781		homolog	GF	ERMA	8.0764	0.984(366/372)	ErmA-like	8.0951	0.984(366/372)	ErmA	8.0951	0.984(366/372)	CP131516.1 (733139-733870)	Lasso
Erythromycin	0.9779	3.6482	homolog	GF	ERMA	6.83734	0.988(421/426)	ErmA-like	6.85339	0.988(421/426)	ErmA	6.85339	0.988(421/426)	CP131516.1 (733139-733870)	Lasso
	0.9779		homolog	GF	ERMC	6.47355	0.974(518/532)	ErmC-like	6.47355	0.974(518/532)	ErmC	6.47355	0.974(518/532)	M12730.1 (780-1514)	Lasso
	0.9779		homolog	GF	MSRA	5.88152	0.985(130/132)	msrA-like	5.88152	0.985(130/132)	msrA	5.88152	0.985(130/132)	CP070965.1 (6649-8115)	Lasso
	0.9779		homolog	GF	ERMT	5.05688	1.000(42/42)	ErmT-like	5.05688	1.000(42/42)	ErmT	5.05688	1.000(42/42)	MW026423.1 (10686-11420)	Lasso
	0.9779		homolog	GF	ERMB	3.64817	1.000(16/16)	ErmB-like	3.64817	1.000(16/16)	ErmB	3.64817	1.000(16/16)	AF229200.1 (3250-3996)	Lasso
Methicillin	0.9894	0.6792	homolog	GF	MECA	0.679247	0.993(1146/1154)	mecA-like	0.679247	0.993(1146/1154)	mecA	0.679247	0.993(1146/1154)	FR821779.1 (35681-37678)	Lasso
Oxacillin	0.9708	2.8386	homolog	GF	MECA	1e-06	0.827(162/196)	mecA-like	1e-06	0.827(162/196)	mecA	2.83862	0.827(162/196)	FR821779.1 (35681-37678)	Lasso
Penicillin	0.9589	2.3146	homolog	GF	BLAZ	5.9104	0.987(1434/1453)	blaZ-like	5.9104	0.987(1434/1453)	blaZ	5.9104	0.987(1434/1453)	CP127606.1 (9403-10248)	Lasso
	0.9589		homolog	GF	MECA	2.31461	0.994(315/317)	mecA-like	2.31461	0.994(315/317)	mecA	2.31461	0.994(315/317)	FR821779.1 (35681-37678)	Lasso
Chloramphenicol	0.9512	6.0093	homolog	GF	CATA	8.34296	1.000(37/37)	Enterococcus faecalis chloramphenicol acetyltransferase-like	8.47631	1.000(35/35)	Efae_ACT_CHL	8.47631	1.000(21/21)	LR962176.1 (36747-37394)	Lasso
	0.9512		homolog	GF	CATA	8.34296	1.000(37/37)	Enterococcus faecalis chloramphenicol acetyltransferase-like	8.47631	1.000(35/35)	Sint_ACT_CHL	8.47631	1.000(14/14)	M64281.1 (208-855)	Lasso
	0.9512		homolog	GF	CATA	8.34296	1.000(37/37)	Enterococcus faecium chloramphenicol acetyltransferase-like	6.00927	1.000(2/2)	Efac_ACT_CHL	6.00927	1.000(2/2)	LN999989.1 (2271-2918)	Lasso
Trimethoprim_ sulphamethoxazole	0.9395	2.2985	homolog	GF	DFRG	1e-06	0.845(174/206)	dfrG-like	1e-06	0.845(174/206)	dfrG	2.29852	0.845(174/206)	CP131516.1 (2847251-2847748)	Lasso
Tetracycline	0.9892	7.103	homolog	GF	TETK	8.10298	0.948(310/327)	tet(K)-like	8.10298	0.948(310/327)	tet(K)	8.10298	0.948(310/327)	LT992468.1 (1376442-1377821)	Lasso
	0.9892		homolog	GF	TETM	7.10298	0.991(211/213)	tetM-like	7.10298	0.991(211/213)	tetM	7.10298	0.991(211/213)	CP076488.1 (434607-436526)	Lasso

## Sheet: Table S3 
	Supplementary Table S3. Cutoff values for GenseqAMR report in clinical samples.
	Antibiotics	Resistance prediction			Susceptibility prediction
		R_cutoff	PPV		S_cutoff	NPV	Minimum genome coverage
	Gentamicin	3.01617	0.968153		3.01617	0.994322	0.2X(9.1%)
	Tobramycin	1.73719	1		1.73719	1	0.2X(9.1%)
	Cefoxitin	4.35552	0.994451		4.35552	0.991935	0.2X(9.1%)
	Ciprofloxacin	4.46905	0.99041		4.46905	0.989339	5X(83.7%)
	Levofloxacin	3.15991	1		3.15991	0.996416	5X(83.7%)
	Moxifloxacin	3.69251	1		3.69251	1	5X(83.7%)
	Fusidic_acid	0.009562	0.992629		0.009562	0.983614	5X(83.7%)
	Vancomycin	4.89664	1		4.89664	1	5X(83.7%)
	Clindamycin	6.55986	0.969748		6.55986	0.980658	0.3X(17.3%)
	Erythromycin	3.64817	0.98103		3.64817	0.980451	0.3X(17.3%)
	Methicillin	0.679247	0.993068		0.679247	0.984234	0.2X(9.1%)
	Oxacillin	2.83862	0.826531		2.83862	0.995842	0.2X(9.1%)
	Penicillin	2.31461	0.986348		2.31461	0.909465	0.5X(31.4%)
	Chloramphenicol	6.00927	1		6.00927	0.995181	0.4X(24.6%)
	Trimethoprim_ sulphamethoxazole	2.29852	0.84466		2.29852	0.98	0.3X(17.3%)
	Tetracycline	7.10298	0.951777		7.10298	0.997475	0.2X(9.1%)
	Note: R_cutoff, the threshold for predicting resistance. S_cutoff, the threshold for predicting susceptibility. Minimum genome coverage, the lowest seqencing depth demand for predicting susceptibility. PPV, the average PPV for different sequecing depth. NPV, the average NPV for different sequecing depth.

## Sheet: Table S4
Table S4. Detailed information of mNGS-based genotypic AST assay on predicting susceptibility or resistance to different antibiotics in 59 retrospective clinical specimens
Sample_only_id	Possible pathogens detected by mNGS(Read number: coverage)	Antibiotics	Gene	Score	Predict	AST	fitness
21JS83652401-1DL-DH-UDB-109	Staphylococcus aureus(97725,75.6282%) Staphylococcus epidermidis(2,0.5239%) Streptococcus suis(60,0.1571%) Lasiodiplodia theobromae(29,0.0023%) Rhodococcus erythropolis(12,0.0087%)	gentamicin	ND	0	S	S	fit
		cefoxitin	mecA	8.44928	R	R	fit
		ciprofloxacin	ND	0	S	S	fit
		levofloxacin	ND	0	S	S	fit
		clindamycin	ErmB	9.25605	R	R	fit
		erythromycin	ErmB	3.64817	R	R	fit
		oxacillin	mecA	2.83862	R	R	fit
		penicillin	mecA;blaZ	8.22501	R	R	fit
		tetracycline	tet(K)	8.10298	R	R	fit
21JS942026-1DL-DH-UDB-161	Staphylococcus aureus(2159049,93.8113%) Streptococcus pneumoniae(2,0.2188%) Staphylococcus epidermidis(28580,44.5555%) Macrococcus caseolyticus(9072,0.8569%) Cutibacterium acnes(92,0.197%) Enterococcus pallens(50,0.0277%)	gentamicin	AAC(6')-Ie-APH(2'')-Ia	3.01617	R	R	fit
		cefoxitin	ND	0	S	S	fit
		ciprofloxacin	SA_parC:239(C->T)	6.80233	R	I	nofit
		levofloxacin	ND	0	S	S	fit
		clindamycin	ErmB	9.25605	R	S	nofit
		erythromycin	ErmB	3.64817	R	R	fit
		oxacillin	ND	0	S	S	fit
		penicillin	blaZ	5.9104	R	R	fit
		tetracycline	ND	0	S	S	fit
21JS942027-1DL-DH-UDB-132	Staphylococcus aureus(3311,6.5832%) Enterobius vermicularis(12,0.0003%) Lasiodiplodia theobromae(11,0.002%) Wuchereria bancrofti(8,0.0004%) Lachancea waltii(1,0.0005%)	gentamicin	ND	0	/	S	unknown
		cefoxitin	ND	0	/	S	unknown
		ciprofloxacin	ND	0	/	S	unknown
		levofloxacin	ND	0	/	S	unknown
		clindamycin	ErmC	6.55986	R	R	fit
		erythromycin	ErmC	6.47355	R	R	fit
		oxacillin	ND	0	/	S	unknown
		penicillin	ND	0	/	R	unknown
		tetracycline	ND	0	/	S	unknown
21KY004402	Staphylococcus aureus(4007829,91.6867%) Streptococcus pneumoniae(3,0.1236%) Enterococcus faecium(1,0.0178%) Staphylococcus epidermidis(1913,4.5212%) Streptococcus sanguinis(65291,25.5501%) Xanthomonas campestris(86,0.0987%) Mammaliicoccus vitulinus(50,0.3233%)	gentamicin	ND	0	S	S	fit
		cefoxitin	ND	0	S	S	fit
		ciprofloxacin	ND	0	S	S	fit
		levofloxacin	ND	0	S	S	fit
		clindamycin	ND	0	S	S	fit
		erythromycin	ND	0	S	S	fit
		oxacillin	ND	0	S	S	fit
		penicillin	ND	0	S	S	fit
		trimethoprim_sulphamethoxazole	ND	0	S	S	fit
		tetracycline	ND	0	S	S	fit
21KY004403		tetracycline	ND	0	S	R	nofit
	Staphylococcus aureus(46642,56.7815%) Klebsiella pneumoniae(2,0.0035%) Staphylococcus epidermidis(183,0.4488%) Dolosigranulum pigrum(48267,63.1344%) Cutibacterium acnes(13114,24.9427%) Corynebacterium accolens(703,1.6996%)	gentamicin	ND	0	S	S	fit
		tobramycin	ND	0	S	S	fit
		cefoxitin	ND	0	S	S	fit
		ciprofloxacin	ND	0	S	S	fit
		levofloxacin	ND	0	S	S	fit
		clindamycin	ErmC;ErmT	17.3756	R	R	fit
		erythromycin	ErmC;ErmT	11.5304	R	R	fit
		oxacillin	ND	0	S	S	fit
		penicillin	blaZ	5.9104	R	R	fit
		trimethoprim_sulphamethoxazole	ND	0	S	S	fit
21KY004404		oxacillin	mecA	2.83862	R	S	nofit
	Staphylococcus aureus(32846,46.4609%) Streptococcus pneumoniae(1,0.0021%) Staphylococcus epidermidis(7,0.1043%) Lasiodiplodia theobromae(37,0.0025%) Acanthamoeba polyphaga(34,0.0062%) Cutibacterium acnes(26,0.0525%)	gentamicin	AAC(6')-Ie-APH(2'')-Ia	3.01617	R	S	nofit
		cefoxitin	mecA	8.44928	R	S	nofit
		ciprofloxacin	ND	0	/	S	unknown
		levofloxacin	ND	0	/	S	unknown
		clindamycin	ErmC;ErmB	15.8159	R	R	fit
		erythromycin	ErmC;ErmB	10.1217	R	R	fit
		tetracycline	tet(K)	8.10298	R	S	nofit
		penicillin	blaZ;mecA	8.22501	R	R	fit
		trimethoprim_sulphamethoxazole	ND	0	S	S	fit
21KY004405	Staphylococcus aureus(3425,6.6875%) Streptococcus pneumoniae(93,0.276%) Klebsiella pneumoniae(1,0.0044%) Acinetobacter baumannii(12467,19.7011%) Corynebacteriumstriatum(5348,10.0684%) Staphylococcus epidermidis(7,0.0241%) Streptococcus oralis(1191,3.9691%)	gentamicin	ND	0	/	R	unknown
		tobramycin	ND	0	/	R	unknown
		cefoxitin	mecA	8.44928	R	R	fit
		ciprofloxacin	ND	0	/	R	unknown
		levofloxacin	ND	0	/	R	unknown
		clindamycin	ErmA;ErmC	14.655	R	R	fit
		erythromycin	ErmA;ErmC	13.3269	R	R	fit
		oxacillin	mecA	2.83862	R	R	fit
		penicillin	mecA	2.31461	R	R	fit
		trimethoprim_sulphamethoxazole	ND	0	/	S	unknown
		tetracycline	tetM	7.10298	R	R	fit
21KY004408	Staphylococcus aureus(5753626,89.2171%) Streptococcus pneumoniae(9,0.2542%) Enterococcus faecium(3,0.3068%) Klebsiella pneumoniae(7,0.0325%) Escherichia coli(1,0.0032%) Staphylococcus epidermidis(604,2.8167%) Cutibacterium acnes(25915,42.24%) Dolosicoccus paucivorans(12800,14.8731%) Streptococcus suis(4897,0.3142%)	gentamicin	ND	0	S	S	fit
		cefoxitin	mecA	8.44928	R	R	fit
		ciprofloxacin	ND	0	S	S	fit
		levofloxacin	ND	0	S	S	fit
		clindamycin	ErmB;ErmT	20.0718	R	R	fit
		erythromycin	ErmB;ErmT	8.70505	R	R	fit
		oxacillin	mecA	2.83862	R	R	fit
		penicillin	mecA;blaZ	8.22501	R	R	fit
		trimethoprim_sulphamethoxazole	ND	0	S	S	fit
		tetracycline	tet(K)	8.10298	R	R	fit
21KY004410	Staphylococcus aureus(4892047,93.1622%) Enterococcus faecium(1,0.0224%) Staphylococcus epidermidis(336,1.1822%) Enterococcus pallens(103,0.0415%) Cutibacterium acnes(38,0.082%) Mammaliicoccus lentus(16,0.1659%)	gentamicin	ND	0	S	S	fit
		cefoxitin	ND	0	S	S	fit
		ciprofloxacin	SA_parC:239(C->T)	6.80233	R	S	nofit
		levofloxacin	ND	0	S	S	fit
		clindamycin	ErmC	6.55986	R	R	fit
		erythromycin	ErmC	6.47355	R	R	fit
		oxacillin	ND	0	S	S	fit
		penicillin	blaZ	5.9104	R	R	fit
		trimethoprim_sulphamethoxazole	dfrG	2.29852	R	R	fit
		tetracycline	ND	0	S	S	fit
21KY004411	Staphylococcus aureus(2474963,85.1265%) Enterococcus faecium(1,0.0147%) Klebsiella pneumoniae(4,0.0114%) Staphylococcus epidermidis(153,1.2772%) Peptoniphilus grossensis(10024,19.8824%) Jeotgalicoccus aerolatus(9317,0.6148%) Cutibacterium acnes(3669,7.7076%)	tetracycline	tetM	7.10298	R	S	nofit
		gentamicin	ND	0	S	S	fit
		cefoxitin	ND	0	S	S	fit
		ciprofloxacin	SA_gyrA:251(C->T);SA_parC:239(C->A)	9.0657	R	R	fit
		levofloxacin	SA_gyrA:251(C->T)	3.15991	R	R	fit
		clindamycin	ErmC	6.55986	R	R	fit
		erythromycin	ErmC	6.47355	R	R	fit
		oxacillin	ND	0	S	S	fit
		penicillin	blaZ	5.9104	R	R	fit
		trimethoprim_sulphamethoxazole	dfrG	2.29852	R	R	fit
21KY004412	Staphylococcus aureus(85576,75.3046%) Staphylococcus epidermidis(49,0.244%) Lasiodiplodia theobromae(28,0.003%) Cutibacterium acnes(23,0.0507%) Enterobius vermicularis(18,0.0005%)	gentamicin	ND	0	S	S	fit
		cefoxitin	ND	0	S	S	fit
		ciprofloxacin	ND	0	S	S	fit
		levofloxacin	ND	0	S	S	fit
		clindamycin	ErmC	6.55986	R	R	fit
		erythromycin	ErmC	6.47355	R	R	fit
		oxacillin	ND	0	S	S	fit
		penicillin	blaZ	5.9104	R	R	fit
		trimethoprim_sulphamethoxazole	ND	0	S	S	fit
		tetracycline	ND	0	S	S	fit
21KY004413	Staphylococcus aureus(2585785,93.4374%) Klebsiella pneumoniae(21,0.0299%) Enterococcus faecium(4,0.0188%) Staphylococcus epidermidis(5898,1.4332%) Burkholderia multivorans(45380,37.543%) Corynebacterium striatum(1316,2.5904%) Abyssicoccus albus(206,0.1828%)	gentamicin	AAC(6')-Ie-APH(2'')-Ia	3.01617	R	R	fit
		cefoxitin	mecA	8.44928	R	R	fit
		ciprofloxacin	SA_gyrA:251(C->T);SA_parC:239(C->T)	10.2714	R	R	fit
		levofloxacin	SA_gyrA:251(C->T)	3.15991	R	R	fit
		clindamycin	ErmA	8.0951	R	R	fit
		erythromycin	ErmA	6.85339	R	R	fit
		oxacillin	mecA	2.83862	R	R	fit
		penicillin	mecA	2.31461	R	R	fit
		trimethoprim_sulphamethoxazole	ND	0	S	S	fit
		tetracycline	tetM	7.10298	R	R	fit
21KY004414	Staphylococcus aureus(947174,88.2775%) Streptococcus pneumoniae(1,0.0023%) Staphylococcus epidermidis(27,0.5953%) Macrococcus canis(207,0.2077%) Torque teno mini virus 5(29,12.3453%) Cutibacterium acnes(98,0.2383%)	gentamicin	ND	0	S	S	fit
		cefoxitin	ND	0	S	S	fit
		ciprofloxacin	ND	0	S	S	fit
		levofloxacin	ND	0	S	S	fit
		clindamycin	ND	0	S	S	fit
		erythromycin	ND	0	S	S	fit
		oxacillin	ND	0	S	S	fit
		penicillin	blaZ	5.9104	R	R	fit
		trimethoprim_sulphamethoxazole	ND	0	S	S	fit
		tetracycline	ND	0	S	S	fit
21KY004416	Staphylococcus aureus(11961,21.2095%) Klebsiella pneumoniae(1,0.0035%) Staphylococcus epidermidis(47,0.1521%) Malassezia restricta(168,0.1182%) Corynebacterium tuberculostearicum(52,0.2688%) Bacillus cereus(30,0.0608%)	gentamicin	ND	0	S	S	fit
		cefoxitin	mecA	8.44928	R	R	fit
		ciprofloxacin	ND	0	/	S	unknown
		levofloxacin	ND	0	S	S	fit
		clindamycin	ErmB	9.25605	R	R	fit
		erythromycin	ErmB	3.64817	R	R	fit
		oxacillin	mecA	2.83862	R	R	fit
		penicillin	mecA;blaZ	8.22501	R	R	fit
		trimethoprim_sulphamethoxazole	ND	0	S	S	fit
		tetracycline	ND	0	S	S	fit
21KY004417	Enterococcus faecium(812754,90.3379%) Staphylococcus aureus(58486,65.3349%) Escherichia coli(9,0.0203%) Enterococcus faecalis(1203,1.3379%) Pseudomonas aeruginosa(106775,51.7137%) Staphylococcus epidermidis(86,0.4791%) Proteus mirabilis(4417,5.6284%)	gentamicin	AAC(6')-Ie-APH(2'')-Ia	3.01617	R	R	fit
		cefoxitin	ND	0	S	S	fit
		ciprofloxacin	ND	0	S	S	fit
		levofloxacin	ND	0	S	S	fit
		clindamycin	ErmB	9.25605	R	R	fit
		erythromycin	ErmB	3.64817	R	R	fit
		oxacillin	ND	0	S	S	fit
		penicillin	blaZ	5.9104	R	R	fit
		trimethoprim_sulphamethoxazole	ND	0	S	R	nofit
		tetracycline	ND	0	S	S	fit
21KY004418	Staphylococcus aureus(27568,41.1984%) Klebsiella pneumoniae(2,0.0053%) Escherichia coli(2,0.005%) Stenotrophomonas maltophilia(34674,17.9862%) Staphylococcus epidermidis(80,0.2171%) Acinetobacter baumannii(2254,3.9852%) Burkholderia cenocepacia(985,1.1665%)	gentamicin	AAC(6')-Ie-APH(2'')-Ia	3.01617	R	R	fit
		cefoxitin	mecA	8.44928	R	R	fit
		ciprofloxacin	ND	0	/	R	unknown
		levofloxacin	ND	0	/	R	unknown
		clindamycin	ErmA	8.0951	R	R	fit
		erythromycin	ErmA	6.85339	R	R	fit
		oxacillin	mecA	2.83862	R	R	fit
		penicillin	mecA	2.31461	R	R	fit
		trimethoprim_sulphamethoxazole	ND	0	S	S	fit
		tetracycline	tetM	7.10298	R	R	fit
21KY004420	Staphylococcus aureus(5440,10.4205%) Klebsiella pneumoniae(1988,3.6082%) Streptococcus pneumoniae(1,0.0138%) Escherichia coli(12,0.0136%) Staphylococcus epidermidis(344,0.7503%) Streptococcus agalactiae(588,1.422%) Anaerococcus prevotii(31,0.0796%) Prevotella buccalis(90,0.1694%)	oxacillin	ND	0	S	R	nofit
		gentamicin	ND	0	S	S	fit
		cefoxitin	MECA	8.44928	R	R	fit
		ciprofloxacin	ND	0	/	S	unknown
		levofloxacin	ND	0	/	S	unknown
		clindamycin	ErmC	6.55986	R	R	fit
		erythromycin	ErmC	6.47355	R	R	fit
		penicillin	blaZ;MECA	8.22501	R	R	fit
		trimethoprim_sulphamethoxazole	ND	0	/	S	unknown
		tetracycline	ND	0	S	S	fit
21KY004421	Staphylococcus aureus(3385987,86.2736%) Klebsiella pneumoniae(1,0.0009%) Staphylococcus epidermidis(238,1.1062%) Macrococcus caseolyticus(464,0.2526%) Mammaliicoccus lentus(108,0.2189%) Enterococcus pallens(148,0.0467%)	gentamicin	ND	0	S	S	fit
		cefoxitin	ND	0	S	S	fit
		ciprofloxacin	ND	0	S	S	fit
		levofloxacin	ND	0	S	S	fit
		clindamycin	ND	0	S	S	fit
		erythromycin	ND	0	S	S	fit
		oxacillin	ND	0	S	S	fit
		penicillin	blaZ	5.9104	R	R	fit
		trimethoprim_sulphamethoxazole	ND	0	S	S	fit
		tetracycline	ND	0	S	S	fit
21KY004422	Staphylococcus aureus(2439535,92.7146%) Streptococcus pneumoniae(4,0.0142%) Klebsiella pneumoniae(8,0.0079%) Staphylococcus epidermidis(131352,83.1974%) Finegoldia magna(11887,19.405%) Prevotella buccalis(5948,10.1929%) Peptoniphilus coxii(3319,8.8739%)	gentamicin	ND	0	S	S	fit
		cefoxitin	mecA	8.44928	R	R	fit
		ciprofloxacin	ND	0	S	S	fit
		levofloxacin	ND	0	S	S	fit
		clindamycin	ND	0	S	S	fit
		erythromycin	ND	0	S	S	fit
		oxacillin	mecA	2.83862	R	R	fit
		penicillin	mecA;blaZ	8.22501	R	R	fit
		trimethoprim_sulphamethoxazole	ND	0	S	S	fit
		tetracycline	ND	0	S	S	fit
21KY004424	Staphylococcus aureus(6786,12.8081%) Streptococcus pneumoniae(2,0.0071%) Staphylococcus epidermidis(347,0.8114%) Streptococcus anginosus(2009,3.8065%) Veillonella dispar(540,0.9973%) Candida glabrata(84,0.0335%)	gentamicin	ND	0	S	S	fit
		cefoxitin	mecA	8.44928	R	R	fit
		ciprofloxacin	ND	0	/	S	unknown
		levofloxacin	ND	0	/	S	unknown
		clindamycin	ND	0	/	R	unknown
		erythromycin	ND	0	/	R	unknown
		oxacillin	mecA	2.83862	R	R	fit
		penicillin	blaZ;mecA	8.22501	R	R	fit
		trimethoprim_sulphamethoxazole	ND	0	/	S	unknown
		tetracycline	tet(K)	8.10298	R	R	fit
21KY004426	Staphylococcus aureus(4488964,93.0337%) Enterococcus faecium(54,0.1048%) Klebsiella pneumoniae(56,0.0905%) Escherichia coli(5,0.0139%) Staphylococcus epidermidis(1711,1.4002%) Corynebacterium striatum(221526,74.3702%) Enterococcus devriesei(216,0.0536%) Mammaliicoccus vitulinus(71,0.3444%)	gentamicin	AAC(6')-Ie-APH(2'')-Ia	3.01617	R	S	nofit
		cefoxitin	ND	0	S	S	fit
		ciprofloxacin	SA_gyrA:251(C->T);SA_parC:239(C->T);SA_parC:250(G->A)	13.8059	R	R	fit
		levofloxacin	SA_gyrA:251(C->T)	3.15991	R	R	fit
		clindamycin	ErmC	6.55986	R	R	fit
		erythromycin	ErmC;msrA	12.3551	R	R	fit
		oxacillin	ND	0	S	S	fit
		penicillin	blaZ	5.9104	R	R	fit
		trimethoprim_sulphamethoxazole	ND	0	S	S	fit
		tetracycline	ND	0	S	S	fit
21KY004427	Staphylococcus aureus(1284,2.5819%) Streptococcus pneumoniae(39,0.0896%) Klebsiella pneumoniae(1,0.0079%) Escherichia coli(1,0.017%) Corynebacterium propinquum(14974,26.6106%) Neisseria flavescens(404,2.3782%) Citrobacter koseri(3912,4.6269%) Staphylococcus epidermidis(4,0.01%)	gentamicin	ND	0	/	S	unknown
		cefoxitin	ND	0	/	S	unknown
		levofloxacin	ND	0	/	S	unknown
		clindamycin	ND	0	/	S	unknown
		erythromycin	ND	0	/	S	unknown
		oxacillin	ND	0	/	S	unknown
		penicillin	blaZ	5.9104	R	R	fit
		trimethoprim_sulphamethoxazole	ND	0	/	S	unknown
		tetracycline	ND	0	/	S	unknown
21KY004429	Streptococcus pneumoniae(31310,33.4925%) Staphylococcus aureus(8507,15.6832%) Enterococcus faecium(453,0.6675%) Klebsiella pneumoniae(66,0.1153%) Escherichia coli(1,0.001%) Streptococcus mitis(62262,45.648%) Prevotella melaninogenica(28318,30.0517%) Rothia mucilaginosa(72108,48.3288%) Abiotrophia defectiva(66453,66.8894%)	gentamicin	ND	0	S	S	fit
		cefoxitin	mecA	8.44928	R	R	fit
		ciprofloxacin	ND	0	/	S	unknown
		levofloxacin	ND	0	/	S	unknown
		clindamycin	ND	0	/	R	unknown
		erythromycin	msrA	5.88152	R	R	fit
		oxacillin	mecA	2.83862	R	R	fit
		penicillin	mecA	2.31461	R	R	fit
		trimethoprim_sulphamethoxazole	ND	0	/	S	unknown
		tetracycline	ND	0	S	S	fit
21KY004430	Staphylococcus aureus(56169,62.6056%) Klebsiella pneumoniae(3658,6.4624%) Streptococcus pneumoniae(9,0.0766%) Enterococcus faecium(1,0.0018%) Escherichia coli(1,0.02%) Haemophilus influenzae(48193,59.1996%) Staphylococcus epidermidis(4,0.1052%) Prevotella melaninogenica(448,0.5964%) Pasteurella multocida(536,0.2624%)	gentamicin	ND	0	S	S	fit
		cefoxitin	ND	0	S	S	fit
		ciprofloxacin	ND	0	/	S	unknown
		levofloxacin	ND	0	S	S	fit
		clindamycin	ND	0	S	S	fit
		erythromycin	ND	0	S	S	fit
		oxacillin	ND	0	S	S	fit
		penicillin	blaZ	5.9104	R	R	fit
		trimethoprim_sulphamethoxazole	ND	0	S	S	fit
		tetracycline	ND	0	S	S	fit
21KY004431	Staphylococcus aureus(2366159,91.748%) Enterococcus faecium(11599,17.963%) Klebsiella pneumoniae(311,0.6193%) Streptococcus pneumoniae(34,0.1035%) Escherichia coli(144,0.2114%) Staphylococcus epidermidis(7053,9.3628%) Acinetobacter johnsonii(31036,34.6561%) Curvibacter lanceolatus(53893,28.8644%) Ralstonia pickettii(20712,11.8685%)	gentamicin	ND	0	S	S	fit
		ciprofloxacin	SA_gyrA:251(C->T);SA_parC:239(C->T)	10.2714	R	R	fit
		levofloxacin	SA_gyrA:251(C->T)	3.15991	R	R	fit
		moxifloxacin	SA_gyrA:251(C->T)	3.69251	R	R	fit
		clindamycin	ErmA	8.0951	R	R	fit
		erythromycin	ErmA	6.85339	R	R	fit
		oxacillin	mecA	2.83862	R	R	fit
		penicillin	mecA	2.31461	R	R	fit
		trimethoprim_sulphamethoxazole	ND	0	S	S	fit
		tetracycline	tetM	7.10298	R	R	fit
21KY004432	Staphylococcus aureus(444953,83.9795%) Streptococcus pneumoniae(58,0.3108%) Enterococcus faecium(1,0.0035%) Escherichia coli(14,0.0189%) Staphylococcus epidermidis(1663,3.8629%) Veillonella parvula(265111,70.3808%) Streptococcus sobrinus(43308,63.3995%) Candida albicans(78260,24.8288%)	gentamicin	ND	0	S	S	fit
		ciprofloxacin	ND	0	S	S	fit
		levofloxacin	ND	0	S	S	fit
		moxifloxacin	ND	0	S	S	fit
		clindamycin	ND	0	S	S	fit
		erythromycin	ND	0	S	S	fit
		oxacillin	mecA	2.83862	R	R	fit
		penicillin	mecA;blaZ	8.22501	R	R	fit
		trimethoprim_sulphamethoxazole	ND	0	S	S	fit
		tetracycline	ND	0	S	S	fit
21KY004433	Enterococcus faecium(812754,90.3379%) Staphylococcus aureus(58486,65.3349%) Escherichia coli(9,0.0203%) Enterococcus faecalis(1203,1.3379%) Pseudomonas aeruginosa(106775,51.7137%) Staphylococcus epidermidis(86,0.4791%) Proteus mirabilis(4417,5.6284%)	gentamicin	ND	0	S	R	nofit
		ciprofloxacin	SA_gyrA:251(C->T);SA_parC:239(C->A);SA_parC:250(G->A)	12.6002	R	R	fit
		levofloxacin	SA_gyrA:251(C->T)	3.15991	R	R	fit
		moxifloxacin	SA_gyrA:251(C->T)	3.69251	R	R	fit
		clindamycin	ErmA	8.0951	R	R	fit
		erythromycin	ErmA	6.85339	R	R	fit
		oxacillin	mecA	2.83862	R	R	fit
		penicillin	mecA;blaZ	8.22501	R	R	fit
		trimethoprim_sulphamethoxazole	ND	0	S	S	fit
		tetracycline	tet(K)	8.10298	R	R	fit
21KY004434	Staphylococcus aureus(229057,90.5101%) Streptococcus pneumoniae(642,2.3314%) Enterococcus faecium(6330,10.0059%) Klebsiella pneumoniae(1,0.0079%) Escherichia coli(3,0.0167%) Staphylococcus epidermidis(415,0.8054%) Corynebacterium jeikeium(205557,84.9114%) Streptococcus intermedius(74065,76.9649%) Prevotella maculosa(51976,51.0049%)	gentamicin	ND	0	S	S	fit
		ciprofloxacin	ND	0	S	S	fit
		levofloxacin	ND	0	S	S	fit
		moxifloxacin	ND	0	S	S	fit
		clindamycin	ErmB	9.25605	R	S	nofit
		erythromycin	ErmB	3.64817	R	S	nofit
		oxacillin	mecA	2.83862	R	R	fit
		penicillin	mecA;blaZ	8.22501	R	R	fit
		trimethoprim_sulphamethoxazole	ND	0	S	S	fit
		tetracycline	tetM	7.10298	R	R	fit
21KY004435	Streptococcus pneumoniae(4181,9.9069%) Staphylococcus aureus(1482,2.9747%) Enterococcus faecium(1,0.0035%) Prevotella melaninogenica(26305,30.0081%) Streptococcus mitis(15126,26.1316%) Haemophilus parainfluenzae(30210,23.5709%) Actinomyces timonensis(6478,12.3433%)	gentamicin	AAC(6')-Ie-APH(2'')-Ia	3.01617	R	S	nofit
		ciprofloxacin	ND	0	/	I	unknown
		levofloxacin	ND	0	/	I	unknown
		moxifloxacin	ND	0	/	S	unknown
		clindamycin	ND	0	/	S	unknown
		erythromycin	ND	0	/	S	unknown
		oxacillin	ND	0	/	R	unknown
		penicillin	MECA	2.31461	R	R	fit
		trimethoprim_sulphamethoxazole	ND	0	/	S	unknown
		tetracycline	ND	0	/	S	unknown
21KY004436	Staphylococcus aureus(77436,73.5923%) Enterococcus faecium(111,0.2227%) Escherichia coli(1,0.004%) Candida albicans(190026,48.8566%) Staphylococcus epidermidis(122,0.2998%) Enterococcus faecalis(4608,7.6028%) Corynebacterium striatum(221,0.4568%)	gentamicin	AAC(6')-Ie-APH(2'')-Ia	3.01617	R	R	fit
		ciprofloxacin	SA_gyrA:251(C->T);SA_parC:239(C->A);SA_parC:250(G->A)	12.6002	R	R	fit
		levofloxacin	SA_gyrA:251(C->T)	3.15991	R	R	fit
		moxifloxacin	SA_gyrA:251(C->T)	3.69251	R	R	fit
		clindamycin	ErmA	8.0951	R	R	fit
		erythromycin	ErmA	6.85339	R	R	fit
		oxacillin	mecA	2.83862	R	R	fit
		penicillin	mecA	2.31461	R	R	fit
		trimethoprim_sulphamethoxazole	ND	0	S	S	fit
		tetracycline	tetM	7.10298	R	R	fit
21KY004437	Staphylococcus aureus(886563,92.4601%) Streptococcus pneumoniae(3452,4.7227%) Enterococcus faecium(75388,65.8648%) Escherichia coli(2,0.0174%) Corynebacterium striatum(4145694,93.4571%) Staphylococcus epidermidis(3045,4.6357%) Stenotrophomonas maltophilia(165103,55.0359%) Streptococcus oralis(65192,59.2164%)	gentamicin	AAC(6')-Ie-APH(2'')-Ia	3.01617	R	R	fit
		ciprofloxacin	SA_gyrA:251(C->T);SA_parC:239(C->A);SA_parC:250(G->A)	12.6002	R	R	fit
		levofloxacin	SA_gyrA:251(C->T)	3.15991	R	R	fit
		moxifloxacin	SA_gyrA:251(C->T)	3.69251	R	R	fit
		clindamycin	ErmA	8.0951	R	R	fit
		erythromycin	ErmA	6.85339	R	R	fit
		oxacillin	mecA	2.83862	R	R	fit
		penicillin	mecA	2.31461	R	R	fit
		trimethoprim_sulphamethoxazole	ND	0	S	S	fit
		tetracycline	tetM	7.10298	R	R	fit
21KY004439	Staphylococcus aureus(3697425,93.9815%) Klebsiella pneumoniae(73,0.1423%) Enterococcus faecium(2,0.0284%) Escherichia coli(2,0.002%) Staphylococcus epidermidis(4956,1.7888%) Cupriavidus pauculus(3863,1.9163%) Acinetobacter johnsonii(2313,3.4312%) Curvibacter lanceolatus(667,0.5187%)	4439	Staphylococcus_aureus	lincosamide_antibiotic:clindamycin	R	R	fit
		ciprofloxacin	SA_gyrA:251(C->T);SA_parC:239(C->A);SA_parC:250(G->A)	12.6002	R	R	fit
		levofloxacin	SA_gyrA:251(C->T)	3.15991	R	R	fit
		moxifloxacin	SA_gyrA:251(C->T)	3.69251	R	R	fit
		clindamycin	ErmA	8.0951	R	R	fit
		erythromycin	ErmA	6.85339	R	R	fit
		oxacillin	mecA	2.83862	R	R	fit
		penicillin	mecA;blaZ	8.22501	R	R	fit
		trimethoprim_sulphamethoxazole	ND	0	S	S	fit
		tetracycline	tet(K);tetM	15.206	R	R	fit
22JS002843-1DL-DH-UDB-187	Staphylococcus aureus(233582,85.8485%) Streptococcus pneumoniae(2,0.0046%) Klebsiella pneumoniae(2,0.0044%) Staphylococcus epidermidis(427,0.7026%) Burkholderia ubonensis(119,0.2053%) Acinetobacter johnsonii(251,0.3785%) Moraxella osloensis(391,0.3431%)	gentamicin	ND	0	S	S	fit
		cefoxitin	mecA	8.44928	R	R	fit
		ciprofloxacin	ND	0	S	S	fit
		levofloxacin	ND	0	S	S	fit
		clindamycin	ErmC	6.55986	R	R	fit
		erythromycin	ErmC	6.47355	R	R	fit
		oxacillin	mecA	2.83862	R	R	fit
		penicillin	mecA;blaZ	8.22501	R	R	fit
		tetracycline	ND	0	S	S	fit
MBX113019-1DL-DH-UDB-104	Staphylococcus aureus(3131148,88.542%) Enterococcus faecium(1,0.052%) Klebsiella pneumoniae(1,0.0018%) Staphylococcus epidermidis(5500,1.7263%) Burkholderia ubonensis(66,0.1024%) Moraxella osloensis(187,0.1735%) Acinetobacter johnsonii(89,0.1339%)	gentamicin	ND	0	S	S	fit
		ciprofloxacin	ND	0	S	S	fit
		levofloxacin	ND	0	S	S	fit
		clindamycin	ErmB	9.25605	R	R	fit
		erythromycin	ErmB	3.64817	R	R	fit
		oxacillin	mecA	2.83862	R	R	fit
		penicillin	mecA;blaZ	8.22501	R	R	fit
		tetracycline	tet(K)	8.10298	R	R	fit
MBX114528-1DL-UDB-98	Staphylococcus aureus(491,0.9823%) Streptococcus pneumoniae(1,0.007%) Klebsiella pneumoniae(3,0.0035%) Acinetobacter johnsonii(686,1.0136%) Moraxella osloensis(1280,1.1514%) Staphylococcus warneri(188,0.1545%) Curvibacter lanceolatus(667,0.5142%)	gentamicin	ND	0	/	S	unknown
		cefoxitin	ND	0	/	R	unknown
		ciprofloxacin	ND	0	/	S	unknown
		levofloxacin	ND	0	/	S	unknown
		clindamycin	ErmB	9.25605	R	R	fit
		erythromycin	ErmB	3.64817	R	R	fit
		oxacillin	ND	0	/	R	unknown
		penicillin	ND	0	/	R	unknown
		tetracycline	tet(K)	8.10298	R	R	fit
SHA109-AD-DH-1D-1L-UDB-116	Staphylococcus aureus(526284,90.323%) Streptococcus pneumoniae(732,2.0935%) Enterococcus faecium(3,0.0849%) Klebsiella pneumoniae(12,0.0288%) Escherichia coli(1,0.001%) Staphylococcus epidermidis(192,0.7911%) Corynebacterium striatum(413383,80.301%) Pseudomonas aeruginosa(61802,35.4079%) Streptococcus oralis(27555,44.6%)	oxacillin	ND	0	S	R	nofit
		gentamicin	ND	0	S	S	fit
		ciprofloxacin	ND	0	S	S	fit
		levofloxacin	ND	0	S	S	fit
		moxifloxacin	ND	0	S	S	fit
		clindamycin	ND	0	S	S	fit
		erythromycin	ND	0	S	S	fit
		penicillin	blaZ	5.9104	R	R	fit
		trimethoprim_sulphamethoxazole	ND	0	S	S	fit
		tetracycline	ND	0	S	S	fit
SHA121-AD-DH-1D-1L-UDB-164	Streptococcus pneumoniae(19811,20.4654%) Staphylococcus aureus(166019,86.5251%) Enterococcus faecium(2,0.0211%) Klebsiella pneumoniae(8,0.0683%) Escherichia coli(1,0.0396%) Corynebacterium striatum(1982968,91.8735%) Streptococcus constellatus(102039,74.6615%) Staphylococcus epidermidis(244,0.4916%) Neisseria bacilliformis(49270,17.2813%)	tetracycline	ND	0	S	R	nofit
		gentamicin	ND	0	S	R	nofit
		ciprofloxacin	ND	3.46905	S	R	nofit
		levofloxacin	SA_gyrA:251(C->T)	3.15991	R	R	fit
		moxifloxacin	SA_gyrA:251(C->T)	3.69251	R	R	fit
		clindamycin	ErmA	8.0951	R	R	fit
		erythromycin	ErmA	6.85339	R	R	fit
		oxacillin	mecA	2.83862	R	R	fit
		penicillin	mecA	2.31461	R	R	fit
		trimethoprim_sulphamethoxazole	ND	0	S	S	fit
SHA131-AD-DH-1D-1L-UDB-108	Staphylococcus aureus(178240,88.2142%) Enterococcus faecium(7234,11.358%) Klebsiella pneumoniae(5,0.0619%) Corynebacterium striatum(2062483,91.9983%) Staphylococcus epidermidis(387,0.7335%) Enterococcus faecalis(11,0.0171%) Stenotrophomonas maltophilia(7828,4.9793%)	gentamicin	AAC(6')-Ie-APH(2'')-Ia	3.01617	R	R	fit
		ciprofloxacin	ND	3.53454	S	R	nofit
		levofloxacin	ND	0	S	R	nofit
		moxifloxacin	ND	0	S	R	nofit
		clindamycin	ErmA	8.0951	R	R	fit
		erythromycin	ErmA	6.85339	R	R	fit
		oxacillin	mecA	2.83862	R	R	fit
		penicillin	mecA;blaZ	8.22501	R	R	fit
		trimethoprim_sulphamethoxazole	ND	0	S	S	fit
		tetracycline	tet(K);tetM	15.206	R	R	fit
SHA139-AD-DH-1D-1L-UDB-188	Staphylococcus aureus(492350,92.2842%) Streptococcus pneumoniae(23103,24.6416%) Klebsiella pneumoniae(4,0.0401%) Corynebacterium striatum(2911976,85.8015%) Staphylococcus epidermidis(983,0.8923%) Streptococcus mitis(9134,17.2187%) Acinetobacter junii(42600,31.5474%)	gentamicin	AAC(6')-Ie-APH(2'')-Ia	3.01617	R	R	fit
		ciprofloxacin	SA_gyrA:251(C->T);SA_parC:239(C->A);SA_parC:250(G->A)	12.6002	R	R	fit
		levofloxacin	SA_gyrA:251(C->T)	3.15991	R	R	fit
		moxifloxacin	SA_gyrA:251(C->T)	3.69251	R	R	fit
		clindamycin	ErmA	8.0951	R	R	fit
		erythromycin	ErmA	6.85339	R	R	fit
		oxacillin	mecA	2.83862	R	R	fit
		penicillin	mecA;blaZ	8.22501	R	R	fit
		trimethoprim_sulphamethoxazole	ND	0	S	S	fit
		tetracycline	tetM	7.10298	R	R	fit
SHA1442-AD-DH-1D-1L-UDB-115	Staphylococcus aureus(1303227,93.3242%) Enterococcus faecium(104,0.5275%) Streptococcus pneumoniae(50,0.5075%) Klebsiella pneumoniae(14,0.0282%) Staphylococcus epidermidis(1795,0.9729%) Granulicatella adiacens(176654,75.4346%) Enterococcus faecalis(74249,65.8881%) Neisseria subflava(6088,31.8346%)	gentamicin	ND	0	S	S	fit
		ciprofloxacin	SA_gyrA:251(C->T);SA_parC:239(C->A);SA_parC:250(G->A)	12.6002	R	R	fit
		levofloxacin	SA_gyrA:251(C->T)	3.15991	R	R	fit
		moxifloxacin	SA_gyrA:251(C->T)	3.69251	R	R	fit
		clindamycin	ErmA	8.0951	R	R	fit
		erythromycin	ErmA	6.85339	R	R	fit
		oxacillin	mecA	2.83862	R	R	fit
		penicillin	mecA	2.31461	R	R	fit
		trimethoprim_sulphamethoxazole	ND	0	S	S	fit
		tetracycline	tetM	7.10298	R	R	fit
SHA1467-AD-DH-1D-1L-UDB-125	Streptococcus pneumoniae(35138,34.1524%) Staphylococcus aureus(1417858,94.6727%) Enterococcus faecium(13,0.1752%) Klebsiella pneumoniae(8,0.0805%) Escherichia coli(34,0.0844%) Streptococcus oralis(334892,81.4605%) Staphylococcus epidermidis(604,1.9515%) Corynebacterium accolens(101537,76.9176%) Neisseria subflava(36938,61.1554%)	oxacillin	ND	0	S	R	nofit
		gentamicin	ND	0	S	S	fit
		ciprofloxacin	SA_gyrA:251(C->T);SA_parC:239(C->T)	10.2714	R	R	fit
		levofloxacin	SA_gyrA:251(C->T)	3.15991	R	R	fit
		moxifloxacin	SA_gyrA:251(C->T)	3.69251	R	R	fit
		clindamycin	ErmC	6.55986	R	S	nofit
		erythromycin	ErmC	6.47355	R	R	fit
		penicillin	blaZ	5.9104	R	R	fit
		trimethoprim_sulphamethoxazole	ND	0	S	S	fit
		tetracycline	ND	0	S	S	fit
SHA1478-AD-DH-1D-1L-UDB-107	Staphylococcus aureus(2238957,93.4737%) Enterococcus faecium(1495,1.4471%) Streptococcus pneumoniae(1,0.6538%) Klebsiella pneumoniae(10,0.0157%) Escherichia coli(1,0.0009%) Staphylococcus epidermidis(263702,93.3154%) Enterococcus faecalis(736283,89.3322%) Lactiplantibacillus plantarum(150974,82.3523%) Lacticaseibacillusparacasei(110257,73.8966%)	gentamicin	AAC(6')-Ie-APH(2'')-Ia	3.01617	R	R	fit
		ciprofloxacin	SA_gyrA:251(C->T);SA_parC:239(C->A);SA_parC:250(G->A)	12.6002	R	R	fit
		levofloxacin	SA_gyrA:251(C->T)	3.15991	R	R	fit
		moxifloxacin	SA_gyrA:251(C->T)	3.69251	R	R	fit
		clindamycin	ErmA	8.0951	R	R	fit
		erythromycin	ErmA	6.85339	R	R	fit
		oxacillin	mecA	2.83862	R	R	fit
		penicillin	mecA;blaZ	8.22501	R	R	fit
		trimethoprim_sulphamethoxazole	ND	0	S	S	fit
		tetracycline	tet(K);tetM	15.206	R	R	fit
SHA1509-AD-DH-1D-1L-UDB-113	Staphylococcus aureus(1155730,93.122%) Enterococcus faecium(364576,88.4842%) Klebsiella pneumoniae(3,0.011%) Escherichia coli(1,0.0038%) Staphylococcus epidermidis(1560,1.2936%) Corynebacterium striatum(404905,89.4672%) Enterococcus faecalis(232,0.2802%) Human alphaherpesvirus 1(79749,97.4734%)	gentamicin	AAC(6')-Ie-APH(2'')-Ia	3.01617	R	R	fit
		ciprofloxacin	SA_gyrA:251(C->T);SA_parC:239(C->A);SA_parC:250(G->A)	12.6002	R	R	fit
		levofloxacin	SA_gyrA:251(C->T)	3.15991	R	R	fit
		moxifloxacin	SA_gyrA:251(C->T)	3.69251	R	R	fit
		clindamycin	ErmA	8.0951	R	R	fit
		erythromycin	ErmA	6.85339	R	R	fit
		oxacillin	mecA	2.83862	R	R	fit
		penicillin	mecA;blaZ	8.22501	R	R	fit
		trimethoprim_sulphamethoxazole	ND	0	S	S	fit
		tetracycline	tet(K);tetM	15.206	R	R	fit
SHA1512-AD-DH-1D-1L-UDB-152	Streptococcus pneumoniae(172238,57.2508%) Staphylococcus aureus(331890,91.1238%) Enterococcus faecium(6,0.0566%) Klebsiella pneumoniae(8,0.0123%) Escherichia coli(1,0.0009%) Streptococcus mitis(309016,76.1619%) Rothia mucilaginosa(410830,69.8079%) Staphylococcus haemolyticus(6713,13.0572%) Arachnia propionica(175391,85.195%)	gentamicin	ND	0	S	S	fit
		ciprofloxacin	ND	0	S	S	fit
		levofloxacin	ND	0	S	S	fit
		moxifloxacin	ND	0	S	S	fit
		clindamycin	ND	0	S	S	fit
		erythromycin	ND	0	S	S	fit
		oxacillin	mecA	2.83862	R	R	fit
		penicillin	mecA;blaZ	8.22501	R	R	fit
		trimethoprim_sulphamethoxazole	ND	0	S	S	fit
		tetracycline	ND	0	S	S	fit
SHA1560-AD-DH-1D-1L-UDB-123	Staphylococcus aureus(292051,91.4511%) Streptococcus pneumoniae(1,0.0071%) Staphylococcus epidermidis(433,0.9131%) Stenotrophomonas maltophilia(22332,13.4192%) Ureaplasma urealyticum(5261,27.9188%) Candida parapsilosis(3538,1.332%)	tetracycline	tet(K)	8.10298	R	S	nofit
		gentamicin	AAC(6')-Ie-APH(2'')-Ia	3.01617	R	S	nofit
		ciprofloxacin	SA_gyrA:251(C->T);SA_parC:239(C->A);SA_parC:250(G->A)	12.6002	R	S	nofit
		levofloxacin	SA_gyrA:251(C->T)	3.15991	R	S	nofit
		moxifloxacin	SA_gyrA:251(C->T)	3.69251	R	S	nofit
		clindamycin	ErmA	8.0951	R	S	nofit
		erythromycin	ErmA	6.85339	R	S	nofit
		oxacillin	mecA	2.83862	R	R	fit
		penicillin	mecA;blaZ	8.22501	R	R	fit
		trimethoprim_sulphamethoxazole	ND	0	S	S	fit
SHA1561-AD-DH-1D-1L-UDB-113	Staphylococcus aureus(2588671,91.1532%) Streptococcus pneumoniae(2164,4.4637%) Enterococcus faecium(1,0.0466%) Klebsiella pneumoniae(11,0.0246%) Staphylococcus epidermidis(456,1.5952%) Streptococcus oralis(79187,59.1501%) Corynebacterium striatum(26301,37.0095%) Lactobacillus jensenii(23070,48.926%)	gentamicin	ND	0	S	S	fit
		ciprofloxacin	ND	0	S	S	fit
		levofloxacin	ND	0	S	S	fit
		moxifloxacin	ND	0	S	S	fit
		clindamycin	ND	0	S	S	fit
		erythromycin	ND	0	S	S	fit
		penicillin	blaZ	5.9104	R	R	fit
		trimethoprim_sulphamethoxazole	ND	0	S	S	fit
		tetracycline	ND	0	S	S	fit
		oxacillin	ND	0	S	R	nofit
SHA1584-AD-DH-1D-1L-UDB-105	Staphylococcus aureus(2042646,93.4212%) Enterococcus faecium(104,0.7379%) Klebsiella pneumoniae(9,0.0269%) Escherichia coli(13,0.0305%) Staphylococcus epidermidis(2947,1.5343%) Corynebacterium striatum(1175628,91.5588%) Enterococcus faecalis(110472,75.5326%) Stenotrophomonas maltophilia(5427,3.5801%)	gentamicin	AAC(6')-Ie-APH(2'')-Ia	3.01617	R	R	fit
		ciprofloxacin	SA_gyrA:251(C->T);SA_parC:239(C->A);SA_parC:250(G->A)	12.6002	R	R	fit
		levofloxacin	SA_gyrA:251(C->T)	3.15991	R	R	fit
		moxifloxacin	SA_gyrA:251(C->T)	3.69251	R	R	fit
		clindamycin	ErmA	8.0951	R	R	fit
		erythromycin	ErmA	6.85339	R	R	fit
		oxacillin	mecA	2.83862	R	R	fit
		penicillin	mecA;blaZ	8.22501	R	R	fit
		trimethoprim_sulphamethoxazole	ND	0	S	S	fit
		tetracycline	tet(K);tetM	15.206	R	R	fit
SHA201-AD-DH-1D-1L-UDB-148	Staphylococcus aureus(416965,92.5288%) Streptococcus pneumoniae(14041,9.7801%) Enterococcus faecium(7,0.0467%) Klebsiella pneumoniae(24,0.1329%) Escherichia coli(1,0.0019%) Acinetobacter baumannii(1144676,78.9948%) Stenotrophomonas maltophilia(461557,25.5801%) Staphylococcus epidermidis(644,0.9065%) Streptococcus oralis(129652,47.6465%)	gentamicin	AAC(6')-Ie-APH(2'')-Ia	3.01617	R	R	fit
		ciprofloxacin	SA_gyrA:251(C->T);SA_parC:239(C->A);SA_parC:250(G->A)	12.6002	R	R	fit
		levofloxacin	SA_gyrA:251(C->T)	3.15991	R	R	fit
		moxifloxacin	SA_gyrA:251(C->T)	3.69251	R	R	fit
		clindamycin	ErmB;ErmA	17.3512	R	R	fit
		erythromycin	ErmB;ErmA	10.5016	R	R	fit
		oxacillin	mecA	2.83862	R	R	fit
		penicillin	mecA	2.31461	R	R	fit
		trimethoprim_sulphamethoxazole	ND	0	S	S	fit
		tetracycline	tet(K)	8.10298	R	R	fit
SHA334-AD-DH-1D-1L-UDB-183	Staphylococcus aureus(1922862,93.2703%) Klebsiella pneumoniae(118,0.2129%) Staphylococcus epidermidis(3784,1.3022%) Corynebacterium striatum(329066,88.4454%) Achromobacter xylosoxidans(18137,18.8572%) Arachnia propionica(23574,27.8388%)	gentamicin	AAC(6')-Ie-APH(2'')-Ia	3.01617	R	R	fit
		ciprofloxacin	SA_gyrA:251(C->T);SA_parC:239(C->T)	10.2714	R	R	fit
		levofloxacin	SA_gyrA:251(C->T)	3.15991	R	R	fit
		moxifloxacin	SA_gyrA:251(C->T)	3.69251	R	R	fit
		clindamycin	ErmA	8.0951	R	R	fit
		erythromycin	ErmA	6.85339	R	R	fit
		oxacillin	mecA	2.83862	R	R	fit
		penicillin	mecA	2.31461	R	R	fit
		trimethoprim_sulphamethoxazole	ND	0	S	R	nofit
		tetracycline	tetM	7.10298	R	R	fit
SHA392-AD-DH-1D-1L-UDB-180	Streptococcus pneumoniae(18612,28.7162%) Staphylococcus aureus(335010,91.1293%) Klebsiella pneumoniae(46,0.0845%) Escherichia coli(5,0.0092%) Streptococcus intermedius(226934,81.8639%) Staphylococcus epidermidis(80,0.4842%) Parvimonas micra(372197,81.433%) Prevotella nigrescens(214429,82.1895%)	erythromycin	ND	0	S	R	nofit
		oxacillin	ND	0	S	R	nofit
		gentamicin	ND	0	S	S	fit
		ciprofloxacin	SA_gyrA:251(C->T);SA_parC:239(C->T)	10.2714	R	R	fit
		levofloxacin	SA_gyrA:251(C->T)	3.15991	R	R	fit
		moxifloxacin	SA_gyrA:251(C->T)	3.69251	R	R	fit
		clindamycin	ND	0	S	S	fit
		penicillin	ND	0	S	R	nofit
		trimethoprim_sulphamethoxazole	ND	0	S	S	fit
		tetracycline	ND	0	S	S	fit
SHA407-AD-DH-1D-1L-UDB-159	Staphylococcus aureus(892970,96.5905%) Streptococcus pneumoniae(13518,9.6515%) Klebsiella pneumoniae(52,0.1831%) Acinetobacter baumannii(968628,78.8211%) Staphylococcus epidermidis(927,1.2166%) Streptococcus oralis(124431,47.3935%) Stenotrophomonas maltophilia(285500,21.6989%)	gentamicin	AAC(6')-Ie-APH(2'')-Ia	3.01617	R	R	fit
		ciprofloxacin	SA_gyrA:251(C->T);SA_parC:239(C->A);SA_parC:239(C->T);SA_parC:250(G->A)	19.4026	R	R	fit
		levofloxacin	SA_gyrA:251(C->T)	3.15991	R	R	fit
		moxifloxacin	SA_gyrA:251(C->T)	3.69251	R	R	fit
		clindamycin	ErmA;ErmC	14.655	R	R	fit
		erythromycin	ErmA;ErmC	13.3269	R	R	fit
		oxacillin	mecA	2.83862	R	R	fit
		penicillin	mecA;blaZ	8.22501	R	R	fit
		trimethoprim_sulphamethoxazole	ND	0	S	S	fit
		tetracycline	tet(K);tetM	15.206	R	R	fit
SHA419-AD-DH-1D-1L-UDB-110	Staphylococcus aureus(75576,71.7456%) Klebsiella pneumoniae(26422,34.0003%) Streptococcus pneumoniae(359,1.0935%) Escherichia coli(22,0.116%) Staphylococcus epidermidis(178,0.4566%) Neisseria bacilliformis(2694,5.7587%) Citrobacter braakii(13054,16.2723%) Candida tropicalis(11986,3.7793%)	gentamicin	ND	0	S	S	fit
		ciprofloxacin	SA_gyrA:251(C->T);SA_parC:239(C->T)	10.2714	R	R	fit
		levofloxacin	SA_gyrA:251(C->T)	3.15991	R	R	fit
		moxifloxacin	SA_gyrA:251(C->T)	3.69251	R	R	fit
		clindamycin	ErmA;ErmB	17.3512	R	R	fit
		erythromycin	ErmA;ErmB	10.5016	R	R	fit
		oxacillin	mecA	2.83862	R	R	fit
		penicillin	mecA	2.31461	R	R	fit
		trimethoprim_sulphamethoxazole	ND	0	S	S	fit
		tetracycline	tetM	7.10298	R	R	fit
SHA448-AD-DH-1D-1L-UDB-116	Enterococcus faecium(8743,11.638%) Staphylococcus aureus(935434,93.3953%) Streptococcus pneumoniae(874,3.4829%) Klebsiella pneumoniae(4,0.007%) Enterococcus faecalis(1799768,89.1491%) Corynebacterium striatum(1267400,82.3146%) Staphylococcus epidermidis(1770,1.83%) Prevotella melaninogenica(78168,55.8941%)	gentamicin	ND	0	S	R	nofit
		ciprofloxacin	SA_gyrA:251(C->T);SA_parC:239(C->A);SA_parC:250(G->A)	12.6002	R	R	fit
		levofloxacin	SA_gyrA:251(C->T)	3.15991	R	R	fit
		moxifloxacin	SA_gyrA:251(C->T)	3.69251	R	R	fit
		clindamycin	ND	0	S	S	fit
		oxacillin	mecA	2.83862	R	R	fit
		penicillin	mecA;blaZ	8.22501	R	R	fit
		trimethoprim_sulphamethoxazole	ND	0	S	S	fit
		tetracycline	tet(K)	8.10298	R	R	fit
		erythromycin	ND	0	S	R	nofit
SHB1515-AD-DH-1D-1L-UDB-118	Enterococcus faecium(1049,3.2123%) Staphylococcus aureus(1182784,92.5042%) Klebsiella pneumoniae(13,0.014%) Enterococcus raffinosus(2163603,91.1311%) Staphylococcus epidermidis(1601,0.9415%) Stenotrophomonas maltophilia(315030,36.5367%) Finegoldia magna(11239,16.8109%)	gentamicin	ND	0	S	R	nofit
		ciprofloxacin	SA_gyrA:251(C->T);SA_parC:239(C->A);SA_parC:250(G->A)	12.6002	R	R	fit
		levofloxacin	SA_gyrA:251(C->T)	3.15991	R	R	fit
		moxifloxacin	SA_gyrA:251(C->T)	3.69251	R	R	fit
		clindamycin	ND	0	S	S	fit
		oxacillin	mecA	2.83862	R	R	fit
		penicillin	mecA	2.31461	R	R	fit
		trimethoprim_sulphamethoxazole	ND	0	S	S	fit
		erythromycin	ND	0	S	R	nofit
		tetracycline	ND	0	S	R	nofit
SHB1548-AD-DH-1D-1L-UDB-163	Enterococcus faecium(2553,1.7505%) Staphylococcus aureus(1832582,93.2237%) Klebsiella pneumoniae(10817,16.6207%) Streptococcus pneumoniae(1,0.633%) Escherichia coli(34,0.0363%) Enterococcus faecalis(2497385,92.7711%) Staphylococcus epidermidis(2566,1.2656%) Veillonella parvula(95747,44.3763%) Pseudomonas aeruginosa(32056,21.2818%)	erythromycin	ND	0	S	R	nofit
		tetracycline	ND	0	S	R	nofit
		gentamicin	ND	0	S	R	nofit
		ciprofloxacin	SA_gyrA:251(C->T);SA_parC:239(C->A);SA_parC:250(G->A)	12.6002	R	R	fit
		levofloxacin	SA_gyrA:251(C->T)	3.15991	R	R	fit
		moxifloxacin	SA_gyrA:251(C->T)	3.69251	R	R	fit
		clindamycin	ND	0	S	S	fit
		oxacillin	mecA	2.83862	R	R	fit
		penicillin	mecA;blaZ	8.22501	R	R	fit
		trimethoprim_sulphamethoxazole	ND	0	S	S	fit
SHB164-AD-DH-1D-1L-UDB-185	Staphylococcus aureus(2386374,90.9627%) Enterococcus faecium(37,0.0863%) Escherichia coli(608,1.0672%) Klebsiella pneumoniae(140,0.2463%) Streptococcus pneumoniae(5,0.0024%) Staphylococcus haemolyticus(2101063,90.6704%) Corynebacterium amycolatum(6765,15.311%) Enterococcus devriesei(906,0.1607%) Abyssicoccus albus(741,0.5829%)	tetracycline	tet(K)	8.10298	R	S	nofit
		oxacillin	mecA	2.83862	R	R	fit
		penicillin	mecA;blaZ	8.22501	R	R	fit
		trimethoprim_sulphamethoxazole	ND	0	S	S	fit
		erythromycin	msrA	5.88152	R	S	nofit
		gentamicin	AAC(6')-Ie-APH(2'')-Ia	3.01617	R	S	nofit
		ciprofloxacin	ND	0	S	S	fit
		levofloxacin	ND	0	S	S	fit
		moxifloxacin	ND	0	S	S	fit
		clindamycin	ND	0	S	S	fit
SHB185-AD-DH-1D-1L-UDB-165	Enterococcus faecium(623,2.9246%) Staphylococcus aureus(2021636,92.7739%) Streptococcus pneumoniae(2,0.5826%) Klebsiella pneumoniae(10,0.0166%) Enterococcus faecalis(1749803,88.2726%) Staphylococcus epidermidis(2774,1.281%) Dermabacter jinjuensis(51914,59.6076%) Finegoldia magna(32842,36.1871%)	gentamicin	AAC(6')-Ie-APH(2'')-Ia	3.01617	R	R	fit
		ciprofloxacin	SA_gyrA:251(C->T);SA_parC:239(C->A);SA_parC:250(G->A)	12.6002	R	R	fit
		levofloxacin	SA_gyrA:251(C->T)	3.15991	R	R	fit
		moxifloxacin	SA_gyrA:251(C->T)	3.69251	R	R	fit
		clindamycin	ErmA	8.0951	R	R	fit
		erythromycin	ErmA	6.85339	R	R	fit
		oxacillin	mecA	2.83862	R	R	fit
		penicillin	mecA	2.31461	R	R	fit
		trimethoprim_sulphamethoxazole	ND	0	S	S	fit
		tetracycline	tetM	7.10298	R	R	fit
ZZ21JS942984-AD-DH-1D-1L-UDB-121	Staphylococcus aureus(199110,85.7545%) Streptococcus pneumoniae(2,0.0047%) Staphylococcus epidermidis(15,0.3136%) Macrococcus canis(87,0.1123%) Mammaliicoccus lentus(29,0.0741%) Corynebacterium striatum(34,0.0663%)	gentamicin	ND	0	S	S	fit
		cefoxitin	ND	0	S	S	fit
		ciprofloxacin	ND	0	S	S	fit
		levofloxacin	ND	0	S	S	fit
		clindamycin	ErmC	6.55986	R	R	fit
		erythromycin	ErmC	6.47355	R	R	fit
		oxacillin	ND	0	S	S	fit
		penicillin	blaZ	5.9104	R	R	fit
		tetracycline	ND	0	S	S	fit
ZZMBX112906-DH-1D-1L-UDB-143	Staphylococcus aureus(1854310,92.0639%) Staphylococcus epidermidis(45,0.7506%) Macrococcus caseolyticus(9796,0.851%) Acinetobacter johnsonii(50,0.0719%) Mammaliicoccus lentus(64,0.1187%)	gentamicin	AAC(6')-Ie-APH(2'')-Ia	3.01617	R	R	fit
		cefoxitin	ND	0	S	S	fit
		ciprofloxacin	ND	0	S	S	fit
		levofloxacin	ND	0	S	S	fit
		clindamycin	ErmB	9.25605	R	R	fit
		erythromycin	ErmB	3.64817	R	R	fit
		oxacillin	ND	0	S	S	fit
		penicillin	blaZ	5.9104	R	R	fit
		tetracycline	ND	0	S	S	fit

## Sheet: Table S5 
Table S5. Turn-around time of culture-based phenotypic AST and mNGS-based genotypic AST
Sample ID	Sample Type	Turn-around time (h)
		culture-based phenotypic AST	mNGS-based genotypic AST
21KY004413	BALF	64	17
21KY004424	Secretion	72	17
21KY004414	Pleural effusion	71	17
21KY004429	Sputum	73	17
21KY004418	BALF	69	17
21KY004402	Pus	70	17
21KY004422	Ascites	63	17
21KY004412	Secretion	68	17
21KY004408	Secretion	69	17
21KY004403	Secretion	73	17
21KY004404	Drainage	70	17
21KY004427	Sputum	72	17
21KY004417	Secretion	62	17
21KY004415	BALF	68	17
21KY004426	Secretion	69	17
21KY004416	Secretion	72	17
21KY004420	Secretion	69	17
21KY004410	Pleural effusion	66	17
21KY004430	Sputum	65	17
21KY004405	BALF	93	17
21KY004411	Secretion	65	17
21KY004421	Secretion	39	17
21KY004432	Sputum	49	17
21KY004433	BALF	48	17
21KY004439	Drainage	47	17
21KY004434	Sputum	47	17
21KY004431	Pleural effusion	65	17
21KY004436	Sputum	48	17
21KY004437	Sputum	72	17
21KY004435	Sputum	47	17
SHA109-AD-DH-1D-1L-UDB-116	Sputum	48.6	18
SHA121-AD-DH-1D-1L-UDB-164	Sputum	47.3	18
SHA131-AD-DH-1D-1L-UDB-108	Sputum	52.2	18
SHA139-AD-DH-1D-1L-UDB-188	Sputum	52	18
SHA1442-AD-DH-1D-1L-UDB-115	Sputum	43.8	18
SHA1467-AD-DH-1D-1L-UDB-125	Sputum	49.3	18
SHA1478-AD-DH-1D-1L-UDB-107	Sputum	47.5	18
SHA1509-AD-DH-1D-1L-UDB-113	Sputum	48.9	18
SHA1512-AD-DH-1D-1L-UDB-152	Sputum	48.3	18
SHA1560-AD-DH-1D-1L-UDB-123	Sputum	49.6	18
SHA1561-AD-DH-1D-1L-UDB-113	Sputum	49.7	18
SHA1584-AD-DH-1D-1L-UDB-105	Sputum	47.9	18
SHA201-AD-DH-1D-1L-UDB-148	Sputum	47.5	18
SHA334-AD-DH-1D-1L-UDB-183	Sputum	49.3	18
SHA392-AD-DH-1D-1L-UDB-180	Sputum	48.9	18
SHA407-AD-DH-1D-1L-UDB-159	Sputum	47.4	18
SHA419-AD-DH-1D-1L-UDB-110	Secretion	44.5	18
SHA448-AD-DH-1D-1L-UDB-116	Sputum	47.8	18
SHB1515-AD-DH-1D-1L-UDB-118	Urine	46.5	18
SHB1548-AD-DH-1D-1L-UDB-163	Urine	42.4	18
SHB164-AD-DH-1D-1L-UDB-185	Urine	48.1	18
SHB185-AD-DH-1D-1L-UDB-165	Urine	47.9	18
	Average ± SD	57.3 ± 11.9	17.4 ± 0.5
